# Supplementary material for: Targeted Metabolomics Resolves Amino Acid and Lipid Specialization Between Pileus and Stipe in Artificially Cultivated Termitomyces upsilocystidiatus
Source: Life (Basel). 2026 May 13;16(5):812. doi: 10.3390/life16050812 (PMC13208876; doi:10.3390/life16050812)
Supplement: Supplementary file 1 [file life-16-00812-s001.zip]

Archive with 11 entries (11 files):
- life-4260876-supplementary.pdf
- Figure S1.pdf
- Figure S2.pdf
- Table S1.xlsx
- Table S2.xlsx
- Table S3.xlsx
- Table S4.xlsx
- Table S5.xlsx
- Table S6.xlsx
- Table S7.xlsx
- Table S8.xlsx
