# Supplementary material for: Targeted Metabolomics Resolves Amino Acid and Lipid Specialization Between Pileus and Stipe in Artificially Cultivated Termitomyces upsilocystidiatus
Source: Life (Basel). 2026 May 13;16(5):812. doi: 10.3390/life16050812 (PMC13208876; doi:10.3390/life16050812)
Supplement: Supplementary file 1 [file life-16-00812-s001.zip › Table S1.xlsx]

## Sheet: Table S1
No.	Amino acid	Abbreviation	Classification
1	2-Aminoethanesulfonic Acid	2-Aminoethanesulfonic-Acid	Organic Acid And Its Derivatives
2	L-Cystine	L-Cystine	Amino Acid metabolomics
3	1,3-Dimethyluric Acid	1,3-Dimethyluric-Acid	Organic Acid And Its Derivatives
4	N-Propionylglycine	N-Propionylglycine	Amino Acid metabolomics
5	N-Isovaleroylglycine	N-Isovaleroylglycine	Amino Acid metabolomics
6	Succinic Acid	Succinic-Acid	Amino Acid metabolomics
7	5-Hydroxy-tryptophan	5-Hydroxy-tryptophan	Amino Acid metabolomics
8	3,7-Dimethyluric Acid	3,7-Dimethyluric-Acid	Organic Acid And Its Derivatives
9	Glycine	Gly	Amino Acid metabolomics
10	L-Alanine	Ala	Amino Acid metabolomics
11	L-Valine	Val	Amino Acid metabolomics
12	L-Leucine	Leu	Amino Acid metabolomics
13	L-Methionine	Met	Amino Acid metabolomics
14	L-Isoleucine	Ile	Amino Acid metabolomics
15	L-Proline	Pro	Amino Acid metabolomics
16	L-Serine	Ser	Amino Acid metabolomics
17	L-Tryptophan	Trp	Amino Acid metabolomics
18	L-Phenylalanine	Phe	Amino Acid metabolomics
19	L-Tyrosine	Tyr	Amino Acid metabolomics
20	L-Cysteine	Cys	Amino Acid metabolomics
21	L-Glutamic acid	Glu	Amino Acid metabolomics
22	L-Aspartate	Asp	Amino Acid metabolomics
23	L-Asparagine Anhydrous	Asn	Amino Acid metabolomics
24	L-Glutamine	Gln	Amino Acid metabolomics
25	L-Lysine	Lys	Amino Acid metabolomics
26	L-Histidine	His	Amino Acid metabolomics
27	L-Arginine	Arg	Amino Acid metabolomics
28	L-Threonine	Thr	Amino Acid metabolomics
29	L-Citrulline	L-Citrulline	Amino Acid metabolomics
30	5-Hydroxy-Tryptamine	5-Hydroxy-Tryptamine	Amino Acid metabolomics
31	L-Homocitrulline	L-Homocitrulline	Amino Acid metabolomics
32	Beta-Alanine	Beta-Alanine	Amino Acid metabolomics
33	Sarcosine	Sarcosine	Amino Acid metabolomics
34	L-Pipecolic Acid	L-Pipecolic-Acid	Amino Acid metabolomics
35	L-Theanine	L-Theanine	Amino Acid metabolomics
36	Ethanolamine	Ethanolamine	-
37	3-N-Methyl-L-Histidine	3-N-Methyl-L-Histidine	Amino Acid metabolomics
38	Homoserine	Homoserine	Amino Acid metabolomics
39	Creatine	Creatine	Organic Acid And Its Derivatives
40	kynurenine	kynurenine	Organic Acid And Its Derivatives
41	L-Cystathionine	L-Cystathionine	Amino Acid metabolomics
42	5-Aminovaleric Acid	5-Aminovaleric-Acid	Organic Acid And Its Derivatives
43	N6-Acetyl-L-Lysine	N6-Acetyl-L-Lysine	Amino Acid metabolomics
44	Phosphorylethanolamine	Phosphorylethanolamine	-
45	Anserine	Anserine	-
46	Trans-4-Hydroxy-L-Proline	Trans-4-Hydroxy-L-Proline	Amino Acid metabolomics
47	D-Homocysteine	D-Homocysteine	Amino Acid metabolomics
48	α-Aminoadipic acid	α-Aminoadipic-acid	Organic Acid And Its Derivatives
49	L-Ornithine	L-Ornithine	Amino Acid metabolomics
50	L-tyrosine methyl ester	L-tyrosine-methyl-ester	Amino Acid metabolomics
51	2-Aminobutyric acid	2-Aminobutyric-acid	Organic Acid And Its Derivatives
52	(5-L-Glutamyl)-L-Alanine	(5-L-Glutamyl)-L-Alanine	Amino Acid metabolomics
53	3-Iodo-L-Tyrosine	3-Iodo-L-Tyrosine	Amino Acid metabolomics
54	P-Aminohippuric Acid	P-Aminohippuric-Acid	Organic Acid And Its Derivatives
55	Glycyl-L-Proline	Glycyl-L-Proline	Amino Acid metabolomics
56	Trimethylamine N-Oxide	Trimethylamine-N-Oxide	Amino Acid metabolomics
57	1,3,7-Trimethyluric Acid	1,3,7-Trimethyluric-Acid	Organic Acid And Its Derivatives
58	3-Hydroxyhippuric Acid	3-Hydroxyhippuric-Acid	Organic Acid And Its Derivatives
59	N8-Acetylspermidine	N8-Acetylspermidine	Amino Acid metabolomics
60	(S)-β-Aminoisobutyric Acid	(S)-β-Aminoisobutyric-Acid	Organic Acid And Its Derivatives
61	S-Sulfo-L-Cysteine	S-Sulfo-L-Cysteine	Amino Acid metabolomics
62	Methionine Sulfoxide	Methionine-Sulfoxide	Amino Acid metabolomics
63	Nα-Acetyl-L-Arginine	Nα-Acetyl-L-Arginine	Amino Acid metabolomics
64	1-Methylhistidine	1-Methylhistidine	Amino Acid metabolomics
65	γ-Glutamate-Cysteine	γ-Glutamate-Cysteine	Amino Acid metabolomics
66	Nα-Acetyl-L-glutamine	Nα-Acetyl-L-glutamine	Amino Acid metabolomics
67	N-Acetyl-L-Tyrosine	N-Acetyl-L-Tyrosine	Amino Acid metabolomics
68	γ-Aminobutyric Acid	γ-Aminobutyric-Acid	Organic Acid And Its Derivatives
69	D-Alanyl-D-Alanine	D-Alanyl-D-Alanine	Amino Acid metabolomics
70	Guanidinoethyl Sulfonate	Guanidinoethyl-Sulfonate	Organic Acid And Its Derivatives
71	Homo-L-arginine	Homo-Arg	Amino Acid metabolomics
72	L-Tryptophyl-L-glutamic acid	TRP-GLU	Amino Acid metabolomics
73	Nicotinuric Acid	Nicotinuric-Acid	Amino Acid metabolomics
74	N-Acetylneuraminic Acid	N-Acetylneuraminic-Acid	Amino Acid metabolomics
75	N,N-Dimethylglycine	N,N-Dimethylglycine	Amino Acid metabolomics
76	4-Acetamidobutyric Acid	4-Acetamidobutyric-Acid	Organic Acid And Its Derivatives
77	L-Carnosine	L-Carnosine	Amino Acid metabolomics
78	6-Aminocaproic Acid	6-Aminocaproic-Acid	Organic Acid And Its Derivatives
79	3-Chloro-L-Tyrosine	3-Chloro-L-Tyrosine	Amino Acid metabolomics
80	S-(5-Adenosyl)-L-Homocysteine	S-(5-Adenosyl)-L-Homocysteine	Amino Acid metabolomics
81	Kynurenic Acid	Kynurenic-Acid	Organic Acid And Its Derivatives
82	N'-Formylkynurenine	N'-Formylkynurenine	Organic Acid And Its Derivatives
83	Urea	Urea	Amino Acid metabolomics
84	argininosuccinic acid	argininosuccinic-acid	Amino Acid metabolomics
85	5-Hydroxylysine	5-Hydroxylysine	Amino Acid metabolomics
86	O-Phospho-L-Serine	O-Phospho-L-Serine	Amino Acid metabolomics
87	N-Acetylaspartate	N-Acetylaspartate	Amino Acid metabolomics
88	L-Homocystine	L-Homocystine	Amino Acid metabolomics
89	3-Aminoisobutanoic Acid	3-Aminoisobutanoic-Acid	Amino Acid metabolomics
90	Glutathione Oxidized	Glutathione-Oxidized	Amino Acid metabolomics
91	L-α-Aspartyl-L-phenylalanine	Asp-Phe	Amino Acid metabolomics
92	N-Glycyl-L-Leucine	N-Glycyl-L-Leucine	Amino Acid metabolomics
93	Creatine Phosphate	Creatine-Phosphate	Organic Acid And Its Derivatives
94	glycylphenylalanine	glycylphenylalanine	Amino Acid metabolomics
