# Supplementary material for: Targeted Metabolomics Resolves Amino Acid and Lipid Specialization Between Pileus and Stipe in Artificially Cultivated Termitomyces upsilocystidiatus
Source: Life (Basel). 2026 May 13;16(5):812. doi: 10.3390/life16050812 (PMC13208876; doi:10.3390/life16050812)
Supplement: Supplementary file 1 [file life-16-00812-s001.zip › Table S2.xlsx]

## Sheet: Table S2
Index	Class	RT	Equation	r	Weighting	LLOQ	ULOQ
Anserine	-	10.07	y = 9.39554e-4 x - 0.05305	0.9976	1 / x	100	20000
Ethanolamine	-	5.3	y = 0.00152 x + 0.01040	0.99443	1 / x	50	20000
Lys	Amino Acid metabolomics	10.08	y = 0.00600 x - 0.21968	0.9942	1 / x	20	20000
L-Carnosine	Amino Acid metabolomics	10.11	y = 0.00185 x - 0.06260	0.99704	1 / x	50	20000
L-Ornithine	Amino Acid metabolomics	10.15	y = 8.07363e-4 x + 0.00658	0.99044	1 / x	50	20000
L-Homocystine	Amino Acid metabolomics	10.17	y = 1.75379e-4 x + 0.00197	0.99613	1 / x	10	20000
5-Hydroxylysine	Amino Acid metabolomics	10.4	y = 7.36393e-4 x - 0.01809	0.99761	1 / x	20	20000
L-Cystathionine	Amino Acid metabolomics	10.52	y = 4.10566e-4 x + 0.00123	0.99299	1 / x^2	10	20000
L-Cystine	Amino Acid metabolomics	10.57	y = 3.61488e-5 x - 4.08521e-5	0.99626	1 / x	10	10000
Argininosuccinic-acid	Amino Acid metabolomics	10.65	y = 8.38629e-7 x - 0.00103	0.99338	1 / x	20	20000
O-Phospho-L-Serine	Amino Acid metabolomics	10.66	y = 8.50056e-5 x + 0.01479	0.99792	1 / x	2000	20000
Glutathione-Oxidized	Amino Acid metabolomics	10.95	y = 2.59924e-5 x + 0.00100	0.99905	1 / x	20	20000
L-tyrosine-methyl-ester	Amino Acid metabolomics	1.48	y = 0.06123 x	0.99327	1 / x	10	20000
Urea	Amino Acid metabolomics	1.55	y = 9.89171e-4 x + 0.09115	0.99592	1 / x	500	20000
N-Isovaleroylglycine	Amino Acid metabolomics	1.67	y = 9.62644e-4 x + 0.00880	0.99512	1 / x	10	20000
Succinic-Acid	Amino Acid metabolomics	1.8	y = 3.29951e-6 x + 0.00257	0.99531	1 / x	100	20000
N-Acetyl-L-Tyrosine	Amino Acid metabolomics	2.33	y = 0.00254 x + 0.01611	0.99771	1 / x	10	20000
5-Hydroxy-Tryptamine	Amino Acid metabolomics	2.9	y = 2.82760e-4 x + 0.01467	0.99001	1 / x	50	20000
N-Propionylglycine	Amino Acid metabolomics	2.91	y = 1.69226e-4 x - 2.51268e-4	0.9996	1 / x	10	20000
Trimethylamine-N-Oxide	Amino Acid metabolomics	3.37	y = 0.28800 x	0.99084	1 / x	10	20000
Nicotinuric-Acid	Amino Acid metabolomics	4.7	y = 0.00325 x + 0.04238	0.99768	1 / x	10	20000
Phe	Amino Acid metabolomics	5	y = 0.00583 x + 0.00511	0.99058	1 / x^2	10	20000
Leu	Amino Acid metabolomics	5.11	y = 0.00520 x + 0.01846	0.99186	1 / x	100	20000
Trp	Amino Acid metabolomics	5.14	y = 1.43547e-4 x + 0.00647	0.99154	1 / x	50	20000
Ile	Amino Acid metabolomics	5.39	y = 0.00668 x + 0.03601	0.99476	1 / x	50	20000
3-Iodo-L-Tyrosine	Amino Acid metabolomics	5.64	y = 0.00256 x + 0.01770	0.99837	1 / x	10	20000
N-Acetylaspartate	Amino Acid metabolomics	5.64	y = 5.29333e-5 x + 0.00584	0.99732	1 / x	500	10000
3-Chloro-L-Tyrosine	Amino Acid metabolomics	6.02	y = 0.00424 x + 0.03419	0.99455	1 / x	20	20000
Met	Amino Acid metabolomics	6.21	y = 0.00180 x + 0.03239	0.99478	1 / x	1000	20000
N,N-Dimethylglycine	Amino Acid metabolomics	6.54	y = 0.03666 x + 0.39455	0.99134	1 / x	10	10000
Val	Amino Acid metabolomics	6.77	y = 0.00589 x + 0.13707	0.99358	1 / x	100	20000
Pro	Amino Acid metabolomics	6.81	y = 0.00270 x + 0.01494	0.99359	1 / x	20	20000
D-Homocysteine	Amino Acid metabolomics	6.81	y = 7.27449e-4 x - 0.02639	0.99817	1 / x	500	20000
L-Pipecolic-Acid	Amino Acid metabolomics	7.01	y = 0.02967 x + 0.15220	0.99256	1 / x	10	5000
5-Hydroxy-tryptophan	Amino Acid metabolomics	7.06	y = 1.08655e-6 x + 9.94719e-6	0.9947	1 / x	10	20000
Tyr	Amino Acid metabolomics	7.09	y = 0.00367 x - 0.01045	0.99877	1 / x	50	20000
Nα-Acetyl-L-glutamine	Amino Acid metabolomics	7.26	y = 2.96502e-4 x + 0.01921	0.997	1 / x	20	5000
3-Aminoisobutanoic-Acid	Amino Acid metabolomics	7.34	y = 2.25038e-4 x + 0.00884	0.99645	1 / x	200	10000
L-Theanine	Amino Acid metabolomics	7.36	y = 0.00534 x + 0.03489	0.99461	1 / x	10	20000
glycylphenylalanine	Amino Acid metabolomics	7.37	y = 0.00209 x + 0.00463	0.9971	1 / x	10	20000
N-Glycyl-L-Leucine	Amino Acid metabolomics	7.41	y = 0.00172 x + 0.01538	0.99611	1 / x	10	10000
Cys	Amino Acid metabolomics	7.43	y = 2.47690e-4 x - 0.01288	0.99859	1 / x	1000	20000
Sarcosine	Amino Acid metabolomics	7.64	y = 0.00140 x + 0.01464	0.99181	1 / x	100	20000
S-Sulfo-L-Cysteine	Amino Acid metabolomics	7.92	y = 8.20099e-5 x + 0.00666	0.9966	1 / x	10	20000
Trans-4-Hydroxy-L-Proline	Amino Acid metabolomics	8.03	y = 0.00259 x + 0.02648	0.99767	1 / x	100	20000
Ala	Amino Acid metabolomics	8.05	y = 6.07958e-4 x + 0.00429	0.99553	1 / x	100	20000
Beta-Alanine	Amino Acid metabolomics	8.11	y = 7.06233e-5 x + 0.00106	0.99875	1 / x	100	20000
N6-Acetyl-L-Lysine	Amino Acid metabolomics	8.18	y = 0.00696 x + 0.05168	0.99385	1 / x	10	20000
TRP-GLU	Amino Acid metabolomics	8.19	y = 6.38752e-6 x - 0.00128	0.99923	1 / x	10	20000
Thr	Amino Acid metabolomics	8.28	y = 5.99629e-4 x + 0.00291	0.99794	1 / x	100	20000
Nα-Acetyl-L-Arginine	Amino Acid metabolomics	8.29	y = 0.01433 x + 0.07722	0.99633	1 / x	10	20000
Homoserine	Amino Acid metabolomics	8.43	y = 4.44099e-4 x - 0.00247	0.99491	1 / x	50	20000
Gly	Amino Acid metabolomics	8.46	y = 3.63513e-5 x - 0.00193	0.9995	1 / x	200	20000
Asp-Phe	Amino Acid metabolomics	8.58	y = 7.65254e-4 x + 0.00718	0.99927	1 / x	10	20000
D-Alanyl-D-Alanine	Amino Acid metabolomics	8.63	y = 7.73094e-4 x + 9.32551e-4	0.99833	1 / x	10	20000
Methionine-Sulfoxide	Amino Acid metabolomics	8.73	y = 0.00347 x + 0.01578	0.99623	1 / x	20	20000
Gln	Amino Acid metabolomics	8.77	y = 3.45594e-4 x + 0.00425	0.99813	1 / x	50	20000
Ser	Amino Acid metabolomics	8.82	y = 4.41054e-5 x + 7.29357e-4	0.99706	1 / x	200	20000
Glycyl-L-Proline	Amino Acid metabolomics	8.88	y = 0.01106 x + 0.03853	0.99365	1 / x	10	20000
L-Homocitrulline	Amino Acid metabolomics	8.89	y = 0.00165 x + 0.00304	0.9963	1 / x	10	20000
Asn	Amino Acid metabolomics	8.91	y = 5.47357e-4 x - 0.00547	0.99887	1 / x	50	20000
S-(5-Adenosyl)-L-Homocysteine	Amino Acid metabolomics	9.07	y = 3.61586e-4 x + 0.00281	0.99658	1 / x	10	20000
L-Citrulline	Amino Acid metabolomics	9.11	y = 1.45407e-4 x + 0.00840	0.99465	1 / x	20	20000
N8-Acetylspermidine	Amino Acid metabolomics	9.18	y = 0.00103 x - 0.04582	0.99111	1 / x	500	20000
1-Methylhistidine	Amino Acid metabolomics	9.18	y = 0.01516 x - 0.03032	0.99595	1 / x	50	20000
Glu	Amino Acid metabolomics	9.21	y = 2.07610e-4 x + 0.02193	0.99098	1 / x	10	20000
N-Acetylneuraminic-Acid	Amino Acid metabolomics	9.37	y = 5.09495e-4 x + 0.02072	0.99517	1 / x	200	20000
γ-Glutamate-Cysteine	Amino Acid metabolomics	9.6	y = 4.62474e-5 x - 0.00142	0.99775	1 / x	5000	20000
(5-L-Glutamyl)-L-Alanine	Amino Acid metabolomics	9.61	y = 1.11171e-4 x - 0.00620	0.99683	1 / x	100	20000
His	Amino Acid metabolomics	9.69	y = 0.00249 x - 0.09010	0.99687	1 / x	500	20000
Asp	Amino Acid metabolomics	9.72	y = 3.98005e-4 x + 0.00823	0.99812	1 / x	100	20000
Homo-Arg	Amino Acid metabolomics	9.76	y = 0.00871 x + 0.06929	0.99245	1 / x	10	10000
3-N-Methyl-L-Histidine	Amino Acid metabolomics	9.81	y = 0.00362 x + 0.00922	0.99094	1 / x	50	20000
Arg	Amino Acid metabolomics	9.9	y = 0.00807 x + 0.04231	0.99345	1 / x	10	20000
Phosphorylethanolamine	-	N/A	y = 1.09671e-5 x + 1.21982e-4	0.9959	1 / x	500	20000
Creatine-Phosphate	Organic Acid And Its Derivatives	10.64	y = 8.87148e-7 x + 0.00263	0.99362	1 / x	10000	20000
1,3,7-Trimethyluric-Acid	Organic Acid And Its Derivatives	1.14	y = 0.00280 x	0.99354	1 / x	10	10000
4-Acetamidobutyric-Acid	Organic Acid And Its Derivatives	1.33	y = 0.01199 x + 0.16858	0.99437	1 / x	10	20000
1,3-Dimethyluric-Acid	Organic Acid And Its Derivatives	1.72	y = 5.25957e-5 x	0.99883	1 / x	10	20000
3,7-Dimethyluric-Acid	Organic Acid And Its Derivatives	1.89	y = 7.02861e-4 x	0.99047	1 / x	10	20000
P-Aminohippuric-Acid	Organic Acid And Its Derivatives	2.62	y = 0.00229 x + 0.00415	0.99742	1 / x	10	20000
3-Hydroxyhippuric-Acid	Organic Acid And Its Derivatives	2.73	y = 0.00180 x	0.99747	1 / x	10	20000
Kynurenic-Acid	Organic Acid And Its Derivatives	3.57	y = 0.04521 x	0.99092	1 / x	10	5000
6-Aminocaproic-Acid	Organic Acid And Its Derivatives	4.75	y = 8.26253e-4 x + 0.00357	0.99634	1 / x	10	20000
Kynurenine	Organic Acid And Its Derivatives	5.16	y = 0.00334 x - 0.00519	0.9972	1 / x	10	20000
5-Aminovaleric-Acid	Organic Acid And Its Derivatives	5.56	y = 0.00183 x - 0.00344	0.9954	1 / x	10	20000
N'-Formylkynurenine	Organic Acid And Its Derivatives	6.1	y = 2.56510e-4 x + 0.00327	0.99538	1 / x	100	20000
Guanidinoethyl-Sulfonate	Organic Acid And Its Derivatives	6.98	y = 0.00113 x + 0.05769	0.99561	1 / x	100	20000
2-Aminoethanesulfonic-Acid	Organic Acid And Its Derivatives	7.13	y = 0.00111 x + 0.00858	0.9953	1 / x	10	20000
γ-Aminobutyric-Acid	Organic Acid And Its Derivatives	7.3	y = 8.44445e-5 x + 0.01050	0.9938	1 / x	100	10000
(S)-β-Aminoisobutyric-Acid	Organic Acid And Its Derivatives	7.37	y = 1.69194e-4 x - 5.86387e-4	0.99853	1 / x	20	20000
2-Aminobutyric-acid	Organic Acid And Its Derivatives	7.46	y = 0.00191 x + 0.00848	0.99202	1 / x	100	20000
Creatine	Organic Acid And Its Derivatives	8.05	y = 0.00865 x + 0.01600	0.99877	1 / x	10	20000
α-Aminoadipic-acid	Organic Acid And Its Derivatives	8.84	y = 1.08427e-4 x + 0.00159	0.99896	1 / x	10	20000
