# Supplementary material for: Targeted Metabolomics Resolves Amino Acid and Lipid Specialization Between Pileus and Stipe in Artificially Cultivated Termitomyces upsilocystidiatus
Source: Life (Basel). 2026 May 13;16(5):812. doi: 10.3390/life16050812 (PMC13208876; doi:10.3390/life16050812)
Supplement: Supplementary file 1 [file life-16-00812-s001.zip › Table S3.xlsx]

## Sheet: Table S3
No	Compounds	Q1 (Da)	Q3 (Da)	Molecular Weight	Ion mode	Ionization model	Formula	Disc1	Disc2	Disc3	St1	St2	St3	TSSN25148a_R1	TSSN25148a_R2	TSSN25148a_R3	cpd_ID	CAS	kegg_map
1	Phosphorylethanolamine	142.026	44.049	141.06	Positive	[M+H]+	C2H8NO4P	13357.6	10058.7	11871.3	9670.58	10845.1	10424.2	11714.8	12418.7	11190.3	-	1071-23-4	-
2	L-Proline	116.1	70.1	115.06	Positive	[M+H]+	C5H9NO2	56601.6	53445.9	62147.5	72639.6	76647.8	76234.3	64588.1	66242.8	58002.8	C00148	147-85-3	ko00330,ko00332,ko00333,ko00401,ko00404,ko00470,ko00970,ko01100,ko01110,ko01230,ko02010
3	L-Serine	106.04	60	105.04	Positive	[M+H]+	C3H7NO3	421066	376758	476610	473004	507919	488345	428370	437577	405905	C00065	56-45-1	ko00260,ko00261,ko00270,ko00460,ko00470,ko00564,ko00600,ko00630,ko00680,ko00920,ko00970,ko00997,ko00998,ko01054,ko01100,ko01110,ko01120,ko01200,ko01230,ko01240,ko01502,ko02010
4	Succinic acid	117.03	99	118.03	Negative	[M-H]-	C4H6O4	5.32913e+06	4.90599e+06	6.1334e+06	3.42068e+06	3.68689e+06	3.61533e+06	4420480	4291890	4167720	C00042	110-15-6	ko00020,ko00190,ko00250,ko00310,ko00350,ko00360,ko00361,ko00620,ko00630,ko00640,ko00650,ko00720,ko00760,ko00920,ko01100,ko01110,ko01120,ko01200,ko01220,ko02020
5	L-Cystathionine	223.07	134	222.07	Positive	[M+H]+	C7H14N2O4S	532747	531644	629204	1.11555e+06	1.07969e+06	1.03666e+06	821858	885565	805480	C02291	56-88-2	ko00260,ko00270,ko01100,ko01110,ko01230,ko01240
6	L-Isoleucine	132.1	86.1	131.1	Positive	[M+H]+	C6H13NO2	155287	148618	168969	192847	204670	200223	190230	175972	184406	C00407	73-32-5	ko00280,ko00290,ko00460,ko00970,ko01100,ko01110,ko01210,ko01230,ko02010,ko05131
7	L-Threonine	120.06	74	119.06	Positive	[M+H]+	C4H9NO3	896700	835465	1.07047e+06	985432	1.11024e+06	1.02176e+06	1003770	952707	921818	C00188	72-19-5	ko00260,ko00261,ko00290,ko00470,ko00860,ko00970,ko01100,ko01110,ko01120,ko01230,ko02010
8	L-Asparagine anhydrous	133.06	74	132.05	Positive	[M+H]+	C4H8N2O3	737177	750213	872614	767251	762685	791507	744215	771904	732361	C00152	70-47-3	ko00250,ko00460,ko00970,ko01100,ko01110,ko01230
9	L-Phenylalanine	166.1	120.08	165.08	Positive	[M+H]+	C9H11NO2	139621	137396	149966	195088	204424	203499	181501	166132	160528	C00079	63-91-2	ko00360,ko00400,ko00460,ko00470,ko00970,ko00996,ko00997,ko00999,ko01100,ko01110,ko01210,ko01230,ko02010
10	1-Methylhistidine	170.1	124	169.09	Positive	[M+H]+	C7H11N3O2	28024	23876.9	27540.5	42943.2	43681.7	44943.5	36258.4	36482.8	40582.1	C01152	332-80-9	ko00340,ko01100
11	L-Alanine	90.05	44.05	89.05	Positive	[M+H]+	C3H7NO2	767130	767008	797640	662824	777255	777627	764249	756309	717719	C00041	56-41-7	ko00250,ko00270,ko00430,ko00450,ko00470,ko00710,ko00970,ko00997,ko01100,ko01110,ko01120,ko01200,ko01210,ko01230,ko01502,ko02010,ko04122
12	L-Arginine	175.1	70.06	174.11	Positive	[M+H]+	C6H14N4O2	93982.6	93029.2	100265	81620.7	83630.5	86410.8	87814.5	92564.9	75912.3	C00062	74-79-3	ko00220,ko00261,ko00330,ko00331,ko00470,ko00970,ko00998,ko01100,ko01110,ko01230,ko02010,ko04148,ko05142,ko05146
13	L-Aspartate	134.04	74	133.1	Positive	[M+H]+	C4H7NO4	2.57011e+06	2.40601e+06	2.60425e+06	1.3731e+06	1.3132e+06	1.32711e+06	2194180	2106070	1950090	C00049	56-84-8	ko00220,ko00250,ko00260,ko00261,ko00270,ko00300,ko00340,ko00410,ko00460,ko00470,ko00710,ko00760,ko00770,ko00970,ko00997,ko00998,ko00999,ko01100,ko01110,ko01120,ko01200,ko01210,ko01230,ko01240,ko02010,ko02020,ko02030
14	L-α-Aspartyl-L-phenylalanine	281.3	166	280.11	Positive	[M+H]+	C13H16N2O5	1510.02	1574.01	1599.36	1207	1401.65	1463.28	1372.68	1419.57	1323.03	-	13433-09-5	-
15	Beta-Alanine	90.2	30	89.05	Positive	[M+H]+	C3H7NO2	544631	525253	653460	302629	325356	323211	467109	449045	430910	C00099	107-95-9	ko00240,ko00410,ko00640,ko00770,ko01100,ko01110,ko01240
16	L-Glutamine	147.069	84	146.07	Positive	[M+H]+	C5H10N2O3	5.54087e+06	5.09452e+06	5.80374e+06	5.24053e+06	5.64364e+06	5.15964e+06	5444600	5185400	5011420	C00064	56-85-9	ko00220,ko00230,ko00240,ko00250,ko00470,ko00630,ko00750,ko00910,ko00970,ko01100,ko01120,ko01230,ko01232,ko01240,ko02010,ko02020
17	L-Glutamic acid	148.06	84	147.05	Positive	[M+H]+	C5H9NO4	7.36554e+06	6.74838e+06	7.49731e+06	6.44124e+06	6557249	6.35005e+06	7303040	7002680	6618630	C00025	56-86-0	ko00220,ko00250,ko00330,ko00332,ko00340,ko00430,ko00470,ko00480,ko00524,ko00630,ko00650,ko00660,ko00860,ko00910,ko00970,ko00997,ko00998,ko01100,ko01110,ko01120,ko01200,ko01210,ko01230,ko01240,ko02010,ko02020
18	3-N-Methyl-L-Histidine	170	96	169.18	Positive	[M+H]+	C7H11N3O2	10563.3	9671.56	8706.4	35740.6	38283.8	35384.2	19848.7	20821.9	18376.1	C01152	368-16-1	ko00340,ko01100
19	Glycine	76.03	30	75.03	Positive	[M+H]+	C2H5NO2	466504	407048	572719	420769	517070	516575	461442	521555	479112	C00037	56-40-6	ko00230,ko00260,ko00310,ko00440,ko00460,ko00470,ko00480,ko00630,ko00680,ko00730,ko00785,ko00860,ko00970,ko01100,ko01110,ko01120,ko01200,ko01230,ko01240,ko01502,ko02010,ko02026
20	N6-Acetyl-L-Lysine	189.1	126	188.12	Positive	[M+H]+	C8H16N2O3	16918.6	14721.2	19021.5	16858	20226.3	18084	16967.8	17766.9	16134.7	C02727	692-04-6	ko00310,ko01100
21	L-Citrulline	176.1	113	175.1	Positive	[M+H]+	C6H13N3O3	1.05832e+06	1.07626e+06	1.22662e+06	77383.7	91957.2	79326.1	555689	498693	495904	C00327	372-75-8	ko00220,ko01100,ko01110,ko01230
22	2-Aminobutyric acid	104.1	58.14	103.12	Positive	[M+H]+	C4H9NO2	76021.5	69894	80728.3	38614.9	48326.8	44546.2	58538.8	58291.6	56253.5	-	1492-24-6	-
23	2-Aminoethanesulfonic acid	124	80	125.15	Negative	[M-H]-	C2H7NO3S	911.244	811.775	879.143	848.478	1055.61	1102.26	889.132	899.086	1093.23	C00245	107-35-7	ko00430,ko00920,ko01100,ko02010
24	4-Acetamidobutyric acid	146.074	86	145.07	Positive	[M+H]+	C6H11NO3	1225.47	1213.46	1973.62	1954.8	2137.09	2188.79	1797.56	1798.91	1466.33	C02946	3025-96-5	ko00330,ko01100
25	Creatine	132.1	90	131.07	Positive	[M+H]+	C4H9N3O2	36.5672	38.3748	25.6565	37.7074	48.9008	43.0542	46.7046	36.2504	35.7351	C00300	57-00-1	ko00260,ko00330,ko01100
26	Kynurenine	209.1	146	208.09	Positive	[M+H]+	C10H12N2O3	6265.62	5659	5361.82	3032.36	3432.05	3159.55	4709.01	4579.31	4392.43	C00328	343-65-7	ko00380,ko01100,ko01240,ko05143
27	5-Aminovaleric acid	118.2	55	117.08	Positive	[M+H]+	C5H11NO2	3181.66	3166.97	4327.39	5234.98	5502.86	5230.17	3985.49	4375.8	3962.12	C00431	660-88-8	ko00310,ko00330,ko00470,ko01100,ko01120
28	γ-Aminobutyric acid	104.06	68.8	103.06	Positive	[M+H]+	C4H9NO2	891565	819089	889331	399072	473740	442127	617515	607637	619852	C00334	56-12-2	ko00250,ko00330,ko00410,ko00650,ko00760,ko01100,ko01120,ko02024
29	Methionine sulfoxide	166	74	165.05	Positive	[M+H]+	C5H11NO3S	382.784	369.984	332.298	1107.89	1464.52	1405.5	777.959	798.817	808.413	-	62697-73-8	-
30	(S)-β-Aminoisobutyric acid	104.07	57.03	103.06	Positive	[M+H]+	C4H9NO2	7506.56	6621.79	8836.77	8641.61	10095.5	9943.74	8121.38	8371.35	7767.35	C03284	4249-19-8	ko00280,ko01100
31	L-Cystine	239	120	240.02	Negative	[M-H]-	C6H12N2O4S2	343.984	320.831	341.317	1093.89	1021.29	945.048	1116.59	775.613	674.927	C00491	56-89-3	ko00270,ko01100,ko02010
32	L-Homocitrulline	190.1	127	189.11	Positive	[M+H]+	C7H15N3O3	1292.06	1081.49	1272.11	3846.74	4474.3	4431.71	2954.93	2804.95	2299.64	C02427	1190-49-4	-
33	L-Ornithine	133.09	70	132.16	Positive	[M+H]+	C5H13ClN2O2	1.4763e+06	1.37695e+06	1.41459e+06	1.7346e+06	1.82345e+06	1.73624e+06	1635690	1581500	1544590	C00077	3184-13-2	ko00220,ko00330,ko00470,ko00480,ko00997,ko00998,ko01100,ko01110,ko01210,ko01230,ko02010,ko04148
34	L-Pipecolic acid	130	84	129.08	Positive	[M+H]+	C6H11NO2	97.712	83.4644	130.348	93.3306	118.212	115.078	88.9089	81.918	89.288	C00408	3105-95-1	ko00310,ko01100,ko01110,ko01120
35	L-tyrosine methyl ester	196.2	136.3	195.09	Positive	[M+H]+	C10H13NO3	47.0058	43.9572	58.8479	18.6733	20.1555	20.4844	35.6252	34.8922	32.7404	C03404	1080-06-4	-
36	L-Leucine	132.1	86.1	131.1	Positive	[M+H]+	C6H13NO2	204002	198529	210755	245132	255356	247191	237767	220550	218264	C00123	61-90-5	ko00280,ko00290,ko00970,ko01100,ko01110,ko01210,ko01230,ko02010,ko05131
37	L-Methionine	150.05	104	149.05	Positive	[M+H]+	C5H11NO2S	11256.3	11326.8	10877	17450	18745.1	18282.1	14946.3	14426.8	13780.4	C00073	63-68-3	ko00270,ko00470,ko00970,ko00999,ko01100,ko01110,ko01210,ko01230,ko01240,ko04148,ko04980
38	L-Lysine	147.069	84	146.11	Positive	[M+H]+	C6H14N2O2	170058	161613	167946	179430	196384	180860	176209	173516	163171	C00047	56-87-1	ko00300,ko00310,ko00470,ko00780,ko00970,ko00997,ko01100,ko01110,ko01120,ko01210,ko01230,ko02010
39	L-Histidine	156.07	110.07	155.07	Positive	[M+H]+	C6H9N3O2	190675	192587	199965	360210	348853	329247	280430	281591	248673	C00135	71-00-1	ko00340,ko00404,ko00410,ko00470,ko00970,ko01100,ko01110,ko01230,ko02010
40	Homo-L-arginine	189	144	188.13	Positive	[M+H]+	C7H16N4O2	4743.19	5129.05	5736.61	6469.79	7841.88	6817.62	5104.93	5755.64	4465.04	C01924	156-86-5	-
41	Trans-4-Hydroxy-L-Proline	132.058	86	131.06	Positive	[M+H]+	C5H9NO3	807.785	717.858	960.9	1116.96	1188.91	1191.67	990.091	988.36	883.101	C01157	51-35-4	ko00330,ko00470,ko01100,ko02010
42	N-Acetylneuraminic acid	310.11	274.09	309.11	Positive	[M+H]+	C11H19NO9	3597.31	4156.67	5411.61	1708.4	1454.76	1535.75	3123.33	3890.86	4126.27	C19910	131-48-6	-
43	D-Alanyl-D-Alanine	161.09	44.04	160.09	Positive	[M+H]+	C6H12N2O3	5119.21	5278.71	6156.92	747.226	905.889	868.18	2746.97	2847.81	2617.76	C00993	923-16-0	ko00470,ko00550,ko01100,ko01502
44	L-Tryptophyl-L-glutamic acid	334	159	333.13	Positive	[M+H]+	C16H19N3O5	30090.4	27791	31219.7	26813.6	30747.6	29322	27586.9	32156.4	28300.7	-	36099-95-3	-
45	L-Tyrosine	182.08	136.07	181.19	Positive	[M+H]+	C9H11NO3	184809	181844	188533	322689	344127	333916	257299	262236	246711	C00082	60-18-4	ko00130,ko00261,ko00350,ko00360,ko00400,ko00401,ko00460,ko00680,ko00730,ko00970,ko00997,ko00998,ko00999,ko01055,ko01059,ko01100,ko01110,ko01210,ko01230,ko01240
46	Urea	61	44	60.03	Positive	[M+H]+	CH4N2O	120242	137622	145939	42054.4	46601.6	50398.3	91445	75626.2	86177.4	C00086	57-13-6	ko00220,ko00230,ko00240,ko00330,ko00780,ko00791,ko01100,ko01120,ko02010,ko05120
47	L-Valine	118.1	72.1	117.08	Positive	[M+H]+	C5H11NO2	237296	223790	246510	288600	304851	284005	254797	266462	236236	C00183	72-18-4	ko00280,ko00290,ko00311,ko00460,ko00770,ko00970,ko01100,ko01110,ko01210,ko01230,ko01240,ko02010
48	Glycylphenylalanine	223.2	120.2	222.1	Positive	[M+H]+	C11H14N2O3	393.928	382.706	404.267	154.477	161.593	153.349	229.24	230.458	254.937	-	3321-03-7	-
49	3-Aminoisobutanoic acid	104.07	86.05	103.06	Positive	[M+H]+	C4H9NO2	175830	189721	173115	100399	108791	110146	147511	131825	144460	C05145	144-90-1	-
50	Glutathione oxidized	613.152	484	612.15	Positive	[M+H]+	C20H32N6O12S2	406989	445515	567204	201411	208740	194004	218695	256735	280016	-	121-24-4	-
51	N-Acetylaspartate	176	134	175.05	Positive	[M+H]+	C6H9NO5	11514.5	14322.4	16237.7	12737.3	11395.6	11819.2	10079.3	13370.2	10823.9	C01042	997-55-7	ko00250,ko01100
52	Glycyl-L-Proline	173.1	116.071	172.09	Positive	[M+H]+	C7H12N2O3	8348.69	7944.13	7690.02	11682.9	12042.2	11611.3	9928.39	9576.37	9503.2	-	704-15-4	-
53	Homoserine	120.065	74.06	119.12	Positive	[M+H]+	C4H9NO3	580946	543247	689029	379006	405989	383886	502059	500895	477026	-	1927-25-9	-
54	L-Carnosine	227.2	156	226.11	Positive	[M+H]+	C9H14N4O3	3328.64	3401.97	3722.81	1937.78	2557.64	2236.91	3035.85	2708.3	3227.33	C00386	305-84-0	ko00340,ko00410,ko01100
55	N-Acetyl-L-Tyrosine	224	136	223.09	Positive	[M+H]+	C11H13NO4	57.268	50.521	109.539	40.0541	58.6775	42.6253	60.7609	55.0407	57.3385	C01657	537-55-3	-
56	Ethanolamine	62	44	61.08	Positive	[M+H]+	C2H7NO	38862.3	37900.5	39969.2	65166.5	71998.1	66227.4	52932	49971.3	51432	-	141-43-5	-
57	N-Propionylglycine	130.1	74	131.06	Negative	[M-H]-	C5H9NO3	1382.05	1136.71	1510.22	1441.09	1668.58	1553.59	1580.73	1340.48	1392.6	-	21709-90-0	-
58	Trimethylamine N-Oxide	76	58.1	75.07	Positive	[M+H]+	C3H9NO	197.554	189.373	249.62	92.7081	100.278	97.6077	157.801	159.348	146.306	C01104	1184-78-7	ko00680,ko01100,ko01120,ko02020
59	L-Tryptophan	205.1	118.06	204.09	Positive	[M+H]+	C11H12N2O2	105010	98199.8	114859	338672	367113	353473	223568	208228	204619	C00078	73-22-3	ko00260,ko00380,ko00400,ko00404,ko00901,ko00970,ko00996,ko00997,ko00999,ko01100,ko01110,ko01210,ko01230,ko01240,ko05143
60	α-Aminoadipic acid	162.07	98.06	161.16	Positive	[M+H]+	C6H11NO4	1.39735e+06	1.42722e+06	1.58752e+06	780062	821136	815961	1235390	1104570	1023490	-	1118-90-7(542-32-5)	-
61	N-Glycyl-L-Leucine	189.1	86	188.12	Positive	[M+H]+	C8H16N2O3	4093.44	4120.7	4922.27	582.771	639.663	703.437	2442.58	2421.27	2185.57	C02155	869-19-2	-
62	O-Phospho-L-Serine	186	88.2	185.01	Positive	[M+H]+	C3H8NO6P	10887.5	11104.5	11844.3	5064.21	4679.85	4035.76	8489.21	8960.87	7900.91	C01005	407-41-0	ko00260,ko00270,ko00680,ko00970,ko00997,ko00998,ko01100,ko01110,ko01120,ko01200,ko01230
63	S-(5-Adenosyl)-L-Homocysteine	385	136.06	384.12	Positive	[M+H]+	C14H20N6O5S	87496	102029	122859	250029	235006	261665	153169	135091	142020	C00021	979-92-0	ko00270,ko01100,ko01230,ko01240
64	Nα-Acetyl-L-Arginine	217.1	158	216.12	Positive	[M+H]+	C8H16N4O3	2481.88	2442.74	2755.6	2346.33	2391.94	2482.49	2274.59	2517.62	2378.82	-	155-84-0	-
65	Argininosuccinic acid	291.5	176.1	290.27	Positive	[M+H]+	C10H18N4O6	2.29607e+07	2.46488e+07	2.65879e+07	2.57167e+07	2.34874e+07	2.4135e+07	25490100	23943200	22118200	-	2387-71-5	-
66	Kynurenic acid	190.043	144	189.04	Positive	[M+H]+	C10H7NO3	N/A	N/A	N/A	6.93733	6.54089	6.18156	5.75469	5.91434	4.93231	C01717	492-27-3	ko00380,ko01100
67	γ-Glutamate-Cysteine	251.07	130.05	250.06	Positive	[M+H]+	C8H14N2O5S	9773.51	9600.56	11187.2	N/A	N/A	N/A	N/A	N/A	N/A	C00669	636-58-8	ko00480,ko01100,ko01240
68	L-Homocystine	269	136	268.06	Positive	[M+H]+	C8H16N2O4S2	N/A	N/A	N/A	3673.94	4086.04	4027.33	2038.7	1831.9	1842.18	C01817	626-72-2	ko00270
69	5-Hydroxylysine	163.1	128.07	162.18	Positive	[M+H]+	C6H14N2O3	N/A	N/A	N/A	1175.25	1422.81	1389.43	846.13	826.087	863.475	-	13204-98-3(1190-94-9)	-
70	(5-L-Glutamyl)-L-Alanine	219.09	202	218.09	Positive	[M+H]+	C8H14N2O5	82863	85861.6	117016	N/A	N/A	N/A	36794.3	37497.4	35137	C03740	5875-41-2	ko00480,ko01100
71	Creatine Phosphate	212.04	114.06	211.11	Positive	[M+H]+	C4H8N3Na2O5P	6318.85	21760.6	13255.6	N/A	N/A	N/A	30925.9	24659.4	17279.9	-	922-32-7	-
72	N,N-Dimethylglycine	104	58	103.06	Positive	[M+H]+	C4H9NO2	77.7961	88.5598	161.797	N/A	N/A	N/A	42.3621	71.5543	52.8339	C01026	1118-68-9	ko00260,ko01100
73	D-Homocysteine	136	90.036	135.04	Positive	[M+H]+	C4H9NO2S	562.77	540.052	590.416	N/A	N/A	N/A	512.17	563.545	564.747	C00155	454-29-5	ko00270,ko00920,ko01100,ko01110,ko01230,ko04621,ko04980
74	N-Isovaleroylglycine	158.1	74	159.09	Negative	[M-H]-	C7H13NO3	N/A	N/A	N/A	N/A	N/A	N/A	N/A	N/A	N/A	-	16284-60-9	-
75	1,3-Dimethyluric acid	195	180	196.06	Negative	[M-H]-	C7H8N4O3	N/A	N/A	N/A	N/A	N/A	N/A	N/A	N/A	N/A	-	944-73-0	-
76	Sarcosine	90.2	44.1	89.05	Positive	[M+H]+	C3H7NO2	N/A	N/A	N/A	N/A	N/A	N/A	N/A	N/A	N/A	C00213	107-97-1	ko00260,ko00330,ko01100
77	Anserine	241	170	240.26	Positive	[M+H]+	C10H16N4O3	N/A	N/A	N/A	N/A	N/A	N/A	N/A	N/A	N/A	-	584-85-0	-
78	S-Sulfo-L-Cysteine	201.98	120	200.98	Positive	[M+H]+	C3H7NO5S2	N/A	N/A	N/A	N/A	N/A	N/A	N/A	N/A	N/A	C05824	1637-71-4	ko00270,ko01100,ko01230
79	P-Aminohippuric acid	195.069	120	194.07	Positive	[M+H]+	C9H10N2O3	N/A	N/A	N/A	N/A	N/A	N/A	N/A	N/A	N/A	-	61-78-9	-
80	3-Hydroxyhippuric acid	196.05	121	195.05	Positive	[M+H]+	C9H9NO4	N/A	N/A	N/A	N/A	N/A	N/A	N/A	N/A	N/A	-	1637-75-8	-
81	5-Hydroxy-tryptophan	219.1	74	220.22	Negative	[M-H]-	C11H12N2O3	N/A	N/A	N/A	N/A	N/A	N/A	N/A	N/A	N/A	-	4350-09-8	-
82	3,7-Dimethyluric acid	195	180	196.06	Negative	[M-H]-	C7H8N4O3	N/A	N/A	N/A	N/A	N/A	N/A	N/A	N/A	N/A	-	13087-49-5	-
83	6-Aminocaproic acid	132.095	69	131.1	Positive	[M+H]+	C6H13NO2	N/A	N/A	N/A	N/A	N/A	N/A	N/A	N/A	N/A	C02378	60-32-2	ko00930,ko01100,ko01120
84	Guanidinoethyl sulfonate	168.04	151.01	167.04	Positive	[M+H]+	C3H9N3O3S	N/A	N/A	N/A	N/A	N/A	N/A	N/A	N/A	N/A	C01959	543-18-0	ko00430
85	3-Chloro-L-Tyrosine	216.1	170.1	215.04	Positive	[M+H]+	C9H10ClNO3	N/A	N/A	N/A	N/A	N/A	N/A	N/A	N/A	N/A	-	7423-93-0	-
86	L-Theanine	175	158	174.1	Positive	[M+H]+	C7H14N2O3	N/A	N/A	N/A	N/A	N/A	N/A	N/A	N/A	N/A	-	3081-61-6	-
87	L-Cysteine	122.02	59	121.02	Positive	[M+H]+	C3H7NO2S	N/A	N/A	N/A	N/A	N/A	N/A	N/A	N/A	N/A	C00097	52-90-4	ko00260,ko00270,ko00311,ko00332,ko00430,ko00460,ko00470,ko00480,ko00730,ko00770,ko00920,ko00970,ko01100,ko01110,ko01120,ko01200,ko01230,ko01240,ko04122
88	N8-Acetylspermidine	190.18	173.15	189.18	Positive	[M+H]+	C9H23N3O	N/A	N/A	N/A	N/A	N/A	N/A	N/A	N/A	N/A	C01029	34450-15-2(13431-24-8)	-
89	Nicotinuric acid	181.1	135	180.05	Positive	[M+H]+	C8H8N2O3	N/A	N/A	N/A	N/A	N/A	N/A	N/A	N/A	N/A	C05380	583-08-4	ko00760
90	Nα-Acetyl-L-glutamine	189.1	130.1	188.18	Positive	[M+H]+	C7H12N2O4	N/A	N/A	N/A	N/A	N/A	N/A	N/A	N/A	N/A	-	2490-97-3	-
91	5-Hydroxy-Tryptamine	177.1	160	176.21	Positive	[M+H]+	C10H12N20	N/A	N/A	N/A	N/A	N/A	N/A	N/A	N/A	N/A	-	153-98-0(50-67-9)	-
92	3-Iodo-L-Tyrosine	308.2	261.97	306.97	Positive	[M+H]+	C9H10INO3	N/A	N/A	N/A	N/A	N/A	N/A	N/A	N/A	N/A	C02515	70-78-0	ko00350,ko01100
93	1,3,7-Trimethyluric acid	211.08	154.06	210.08	Positive	[M+H]+	C8H10N4O3	N/A	N/A	N/A	N/A	N/A	N/A	N/A	N/A	N/A	-	5415-44-1	-
94	N'-Formylkynurenine	237.1	146.06	236.08	Positive	[M+H]+	C11H12N2O4	N/A	N/A	N/A	N/A	N/A	N/A	N/A	N/A	N/A	-	1022-31-7	-
