# Supplementary material for: Targeted Metabolomics Resolves Amino Acid and Lipid Specialization Between Pileus and Stipe in Artificially Cultivated Termitomyces upsilocystidiatus
Source: Life (Basel). 2026 May 13;16(5):812. doi: 10.3390/life16050812 (PMC13208876; doi:10.3390/life16050812)
Supplement: Supplementary file 1 [file life-16-00812-s001.zip › Table S4.xlsx]

## Sheet: Table S4
Index	Compounds	Q1 (Da)	Q3 (Da)	Molecular Weight	Ion mode	Ionization model	Formula	Disc1	Disc2	Disc3	St1	St2	St3	TSSN25148a_R1	TSSN25148a_R2	TSSN25148a_R3	cpd_ID	CAS	kegg_map	St_vs_Disc_Fold_Change	St_vs_Disc_Log2FC	St_vs_Disc_Type
1	3-N-Methyl-L-Histidine	170	96	169.18	Positive	[M+H]+	C7H11N3O2	10563.3	9671.56	8706.4	35740.6	38283.8	35384.2	19848.7	20821.9	18376.1	C01152	368-16-1	ko00340,ko01100	3.780370722444775	1.918527719421804	up
2	L-Citrulline	176.1	113	175.1	Positive	[M+H]+	C6H13N3O3	1.05832e+06	1.07626e+06	1.22662e+06	77383.7	91957.2	79326.1	555689	498693	495904	C00327	372-75-8	ko00220,ko01100,ko01110,ko01230	0.0739815400983333	-3.7566908559375687	down
3	Methionine sulfoxide	166	74	165.05	Positive	[M+H]+	C5H11NO3S	382.784	369.984	332.298	1107.89	1464.52	1405.5	777.959	798.817	808.413	-	62697-73-8	-	3.66605744442016	1.8742293920236783	up
4	L-Cystine	239	120	240.02	Negative	[M-H]-	C6H12N2O4S2	343.984	320.831	341.317	1093.89	1021.29	945.048	1116.59	775.613	674.927	C00491	56-89-3	ko00270,ko01100,ko02010	3.0415704713362763	1.6048164309630195	up
5	L-Homocitrulline	190.1	127	189.11	Positive	[M+H]+	C7H15N3O3	1292.06	1081.49	1272.11	3846.74	4474.3	4431.71	2954.93	2804.95	2299.64	C02427	1190-49-4	-	3.4980514462259533	1.8065515072896576	up
6	L-tyrosine methyl ester	196.2	136.3	195.09	Positive	[M+H]+	C10H13NO3	47.0058	43.9572	58.8479	18.6733	20.1555	20.4844	35.6252	34.8922	32.7404	C03404	1080-06-4	-	0.3959207232526233	-1.336716512108049	down
7	N-Acetylneuraminic acid	310.11	274.09	309.11	Positive	[M+H]+	C11H19NO9	3597.31	4156.67	5411.61	1708.4	1454.76	1535.75	3123.33	3890.86	4126.27	C19910	131-48-6	-	0.3569090831218487	-1.486371477310741	down
8	D-Alanyl-D-Alanine	161.09	44.04	160.09	Positive	[M+H]+	C6H12N2O3	5119.21	5278.71	6156.92	747.226	905.889	868.18	2746.97	2847.81	2617.76	C00993	923-16-0	ko00470,ko00550,ko01100,ko01502	0.15229954554849134	-2.715016457959833	down
9	Urea	61	44	60.03	Positive	[M+H]+	CH4N2O	120242	137622	145939	42054.4	46601.6	50398.3	91445	75626.2	86177.4	C00086	57-13-6	ko00220,ko00230,ko00240,ko00330,ko00780,ko00791,ko01100,ko01120,ko02010,ko05120	0.3443625060399966	-1.5380000232757844	down
10	Glycylphenylalanine	223.2	120.2	222.1	Positive	[M+H]+	C11H14N2O3	393.928	382.706	404.267	154.477	161.593	153.349	229.24	230.458	254.937	-	3321-03-7	-	0.39750935283248623	-1.3309392895185304	down
11	Glutathione oxidized	613.152	484	612.15	Positive	[M+H]+	C20H32N6O12S2	406989	445515	567204	201411	208740	194004	218695	256735	280016	-	121-24-4	-	0.4255486574917307	-1.2326039949182337	down
12	Trimethylamine N-Oxide	76	58.1	75.07	Positive	[M+H]+	C3H9NO	197.554	189.373	249.62	92.7081	100.278	97.6077	157.801	159.348	146.306	C01104	1184-78-7	ko00680,ko01100,ko01120,ko02020	0.4565162530229542	-1.1312618705196908	down
13	L-Tryptophan	205.1	118.06	204.09	Positive	[M+H]+	C11H12N2O2	105010	98199.8	114859	338672	367113	353473	223568	208228	204619	C00078	73-22-3	ko00260,ko00380,ko00400,ko00404,ko00901,ko00970,ko00996,ko00997,ko00999,ko01100,ko01110,ko01210,ko01230,ko01240,ko05143	3.330274025751937	1.735640891809511	up
14	N-Glycyl-L-Leucine	189.1	86	188.12	Positive	[M+H]+	C8H16N2O3	4093.44	4120.7	4922.27	582.771	639.663	703.437	2442.58	2421.27	2185.57	C02155	869-19-2	-	0.14660551620763254	-2.7699887072705107	down
15	O-Phospho-L-Serine	186	88.2	185.01	Positive	[M+H]+	C3H8NO6P	10887.5	11104.5	11844.3	5064.21	4679.85	4035.76	8489.21	8960.87	7900.91	C01005	407-41-0	ko00260,ko00270,ko00680,ko00970,ko00997,ko00998,ko01100,ko01110,ko01120,ko01200,ko01230	0.4072505911009139	-1.2960113021458062	down
16	S-(5-Adenosyl)-L-Homocysteine	385	136.06	384.12	Positive	[M+H]+	C14H20N6O5S	87496	102029	122859	250029	235006	261665	153169	135091	142020	C00021	979-92-0	ko00270,ko01100,ko01230,ko01240	2.390324053576617	1.257206216028868	up
17	Kynurenic acid	190.043	144	189.04	Positive	[M+H]+	C10H7NO3	0	0	0	6.93733	6.54089	6.18156	5.75469	5.91434	4.93231	C01717	492-27-3	ko00380,ko01100	inf	inf	up
18	γ-Glutamate-Cysteine	251.07	130.05	250.06	Positive	[M+H]+	C8H14N2O5S	9773.51	9600.56	11187.2	0	0	0	0	0	0	C00669	636-58-8	ko00480,ko01100,ko01240	0	-inf	down
19	L-Homocystine	269	136	268.06	Positive	[M+H]+	C8H16N2O4S2	0	0	0	3673.94	4086.04	4027.33	2038.7	1831.9	1842.18	C01817	626-72-2	ko00270	inf	inf	up
20	5-Hydroxylysine	163.1	128.07	162.18	Positive	[M+H]+	C6H14N2O3	0	0	0	1175.25	1422.81	1389.43	846.13	826.087	863.475	-	13204-98-3(1190-94-9)	-	inf	inf	up
21	(5-L-Glutamyl)-L-Alanine	219.09	202	218.09	Positive	[M+H]+	C8H14N2O5	82863	85861.6	117016	0	0	0	36794.3	37497.4	35137	C03740	5875-41-2	ko00480,ko01100	0	-inf	down
22	Creatine Phosphate	212.04	114.06	211.11	Positive	[M+H]+	C4H8N3Na2O5P	6318.85	21760.6	13255.6	0	0	0	30925.9	24659.4	17279.9	-	922-32-7	-	0	-inf	down
23	N,N-Dimethylglycine	104	58	103.06	Positive	[M+H]+	C4H9NO2	77.7961	88.5598	161.797	0	0	0	42.3621	71.5543	52.8339	C01026	1118-68-9	ko00260,ko01100	0	-inf	down
24	D-Homocysteine	136	90.036	135.04	Positive	[M+H]+	C4H9NO2S	562.77	540.052	590.416	0	0	0	512.17	563.545	564.747	C00155	454-29-5	ko00270,ko00920,ko01100,ko01110,ko01230,ko04621,ko04980	0	-inf	down
