# Supplementary material for: Targeted Metabolomics Resolves Amino Acid and Lipid Specialization Between Pileus and Stipe in Artificially Cultivated Termitomyces upsilocystidiatus
Source: Life (Basel). 2026 May 13;16(5):812. doi: 10.3390/life16050812 (PMC13208876; doi:10.3390/life16050812)
Supplement: Supplementary file 1 [file life-16-00812-s001.zip › Table S5.xlsx]

## Sheet: Table S5
No	Lipids	Abbreviation	Classification	LLOQ	ULOQ
1	14,15-EET[(±)14,15-epoxy-5Z,8Z,11Z-eicosatrienoic acid]	14,15-EET	Oxidized lipid	0.2	400
2	11,12-EET[(±)11,12-epoxy-5Z,8Z,14Z-eicosatrienoic acid]	11,12-EET	Oxidized lipid	0.2	400
3	8,9-EET[(±)8,9-epoxy-5Z,11Z,14Z-eicosatrienoic acid]	8,9-EET	Oxidized lipid	0.2	400
4	5,6-EET[(±)5,6-epoxy-8Z,11Z,14Z-eicosatrienoic acid]	5,6-EET	Oxidized lipid	1	400
5	9-oxoODE[9-oxo-10E,12Z-octadecadienoic acid]	9-oxoODE	Oxidized lipid	0.2	400
6	13-oxoODE[13-oxo-9Z,11E-octadecadienoic acid]	13-oxoODE	Oxidized lipid	0.2	400
7	trans-EKODE-(E)-Ib[9-oxo-11-(3-pentyl-2-oxiranyl)-10E-undecenoic acid]	trans-EKODE-(E)-Ib	Oxidized lipid	0.2	400
8	13(S)-HODE[13S-hydroxy-9Z,11E-octadecadienoic acid]	13(S)-HODE	Oxidized lipid	0.2	400
9	(±)9-HODE[(±)-9-hydroxy-10E,12Z-octadecadienoic acid]	9-HODE	Oxidized lipid	0.2	400
10	13(S)-HpODE[13S-hydroperoxy-9Z,11E-octadecadienoic acid]	13(S)-HpODE	Oxidized lipid	4	400
11	(±)18-HEPE[(±)-18-hydroxy-5Z,8Z,11Z,14Z,16E-eicosapentaenoic acid]	18-HEPE	Oxidized lipid	0.4	400
12	(±)15-HEPE[(±)-15-hydroxy-5Z,8Z,11Z,13E,17Z-eicosapentaenoic acid]	15-HEPE	Oxidized lipid	0.2	400
13	(±)12-HEPE[(±)-12-hydroxy-5Z,8Z,10E,14Z,17Z-eicosapentaenoic acid]	12-HEPE	Oxidized lipid	0.2	400
14	(±)5-HEPE[(±)-5-hydroxy-6E,8Z,11Z,14Z,17Z-eicosapentaenoic acid]	5-HEPE	Oxidized lipid	0.2	400
15	(±)11-HEPE[(±)-11-hydroxy-5Z,8Z,12E,14Z,17Z-eicosapentaenoic acid]	11-HEPE	Oxidized lipid	1	400
16	(±)8-HEPE[(±)-8-hydroxy-5Z,9E,11Z,14Z,17Z-eicosapentaenoic acid]	8-HEPE	Oxidized lipid	0.2	400
17	(±)9-HEPE[(±)-9-hydroxy-5Z,7E,11Z,14Z,17Z-eicosapentaenoic acid]	9-HEPE	Oxidized lipid	0.2	400
18	20-HETE[20-hydroxy-5Z,8Z,11Z,14Z-eicosatetraenoic acid]	20-HETE	Oxidized lipid	0.2	400
19	(±)5-HETE[(±)5-hydroxy-6E,8Z,11Z,14Z-eicosatetraenoic acid]	5-HETE	Oxidized lipid	4	4000
20	8-HETE[8-hydroxy-5Z,9E,11Z,14Z-eicosatetraenoic acid]	8-HETE	Oxidized lipid	2	4000
21	tetranor-12(S)-HETE[8S-hydroxy-4Z,6E,10Z-hexadecatrienoic acid]	tetranor-12(S)-HETE	Oxidized lipid	0.2	400
22	19(S)-HETE[19S-hydroxy-5Z,8Z,11Z,14Z-eicosatetraenoic acid]	19(S)-HETE	Oxidized lipid	0.4	400
23	(±)18-HETE[(±)18-hydroxy-5Z,8Z,11Z,14Z-eicosatetraenoic acid]	18-HETE	Oxidized lipid	0.2	400
24	(±)17-HETE[(±)17-hydroxy-5Z,8Z,11Z,14Z-eicosatetraenoic acid]	17-HETE	Oxidized lipid	0.2	400
25	(±)16-HETE[(±)16-hydroxy-5Z,8Z,11Z,14Z-eicosatetraenoic acid]	16-HETE	Oxidized lipid	0.2	400
26	(±)15-HETE[(±)15-hydroxy-5Z,8Z,11Z,13E-eicosatetraenoic acid]	15-HETE	Oxidized lipid	2	4000
27	(±)12-HETE[(±)12-hydroxy-5Z,8Z,10E,14Z-eicosatetraenoic acid]	12-HETE	Oxidized lipid	2	4000
28	11(S)-HETE[11S-hydroxy-5Z,8Z,12E,14Z-eicosatetraenoic acid]	11(S)-HETE	Oxidized lipid	2	4000
29	(±)9-HETE[(±)-9-hydroxy-5Z,7E,11Z,14Z-eicosatetraenoic acid]	9-HETE	Oxidized lipid	2	4000
30	EPA[Eicosapentaenoic Acid]	EPA	Oxidized lipid	40	40000
31	ARA[Arachidonic Acid]	AA	Oxidized lipid	40	40000
32	DHA[Docosahexaenoic Acid]	DHA	Oxidized lipid	40	40000
33	DGLA[Dihomo-γ-Linolenic Acid]	D-γ-LA	Oxidized lipid	40	40000
34	LA[Linoleic Acid]	LA	Oxidized lipid	40	40000
35	ALA[α-Linolenic Acid]	α-LA	Oxidized lipid	40	40000
36	GLA[γ-Linolenic Acid]	γ-LA	Oxidized lipid	40	40000
37	20-COOH-AA[20-Carboxyarachidonic Acid]	20-COOH-AA	Oxidized lipid	0.4	400
38	(±)4-HDHA/HDoHE[(±)4-hydroxy-5E,7Z,10Z,13Z,16Z,19Z-docosahexaenoic acid]	4-HDHA	Oxidized lipid	4	4000
39	(±)20-HDHA/HDoHE[(+/-)20-Hydroxy-4Z,7Z,10Z,13Z,16Z,18E-Docosahexaenoic Acid]	20-HDHA	Oxidized lipid	2	4000
40	(±)7-HDHA/HDoHE[(±)7-hydroxy-4Z,8E,10Z,13Z,16Z,19Z-docosahexaenoic acid]	7-HDHA	Oxidized lipid	4	4000
41	(±)14-HDHA/HDoHE[14S-hydroxy-4Z,7Z,10Z,12E,16Z,19Z-docosahexaenoic acid]	14(S)-HDHA	Oxidized lipid	4	4000
42	(±)17-HDHA/HDoHE[(±)17-hydroxy-4Z,7Z,10Z,13Z,15E,19Z-docosahexaenoic acid]	17-HDHA	Oxidized lipid	4	4000
43	(±)13-HDHA/HDoHE[(+/-)-13-hydroxy-4Z,7Z,10Z,14E,16Z,19Z-docosahexaenoic acid]	13-HDHA	Oxidized lipid	1	4000
44	(±)10-HDHA/HDoHE[ (+/-)-10-Hydroxy-4Z,7Z,11E,13Z,16Z,19Z-Docosahexaenoic Acid]	10-HDHA	Oxidized lipid	1	4000
45	(±)8-HDHA/HDoHE[(+/-)-8-Hydroxy-4Z,6E,10Z,13Z,16Z,19Z-Docosahexaenoic Acid]	8-HDHA	Oxidized lipid	1	4000
46	(±)11-HDHA/HDoHE[(+/-)-11-Hydroxy-4Z,7Z,9E,13Z,16Z,19Z-Docosahexaenoic Acid]	11-HDHA	Oxidized lipid	1	4000
47	(±)16-HDHA/HDoHE[(+/-)-16-Hydroxy-4Z,7Z,10Z,13Z,17E,19Z-Docosahexaenoic Acid]	16-HDHA	Oxidized lipid	1	4000
48	RvD3[4S,11R,17S-trihydroxy-5Z,7E,9E,13Z,15E,19Z-docosahexaenoic acid]	RvD3	Oxidized lipid	0.2	400
49	RvD2[7S,16R,17S-trihydroxy-4Z,8E,10Z,12E,14E,19Z-docosahexaenoic acid]	RvD2	Oxidized lipid	0.2	400
50	RvD1[7S,8R,17S-trihydroxy-4Z,9E,11E,13Z,15E,19Z-docosahexaenoic acid]	RvD1	Oxidized lipid	0.2	400
51	RvD5[7S,17S-dihydroxy-4Z,8E,10Z,13Z,15E,19Z-docosahexaenoic acid]	RvD5	Oxidized lipid	0.2	400
52	PGE1[9-oxo-11α,15S-dihydroxy-prost-13E-en-1-oic acid]	PGE1	Oxidized lipid	0.2	400
53	PGD1[9α,15S-dihydroxy-11-oxo-prost-13E-en-1-oic acid]	PGD1	Oxidized lipid	0.2	400
54	PGE2[9-oxo-11α,15S-dihydroxy-prosta-5Z,13E-dien-1-oic acid]	PGE2	Oxidized lipid	0.2	400
55	PGD2[9α,15S-dihydroxy-11-oxo-prosta-5Z,13E-dien-1-oic acid]	PGD2	Oxidized lipid	0.2	400
56	PGF3α[9α,11α,15S-trihydroxy-prosta-5Z,13E,17Z-trien-1-oic acid]	PGF3α	Oxidized lipid	10	400
57	PGA2[9-oxo-15S-hydroxy-5Z,10Z,13E-prostatrienoic acid]	PGA2	Oxidized lipid	0.4	400
58	PGB2[15S-hydroxy-9-oxo-5Z,8(12),13E-prostatrienoic acid]	PGB2	Oxidized lipid	0.4	400
59	PGD3[9S,15S-dihydroxy-11-oxo-5Z,13E,17Z-prostatrienoic acid]	PGD3	Oxidized lipid	0.4	400
60	15-keto-PGF1α[9S,11R-dihydroxy-15-oxo-13E-prostaenoic acid]	15-keto-PGF1α	Oxidized lipid	4	400
61	15-keto-PGF2α[9S,11R-dihydroxy-15-oxo-5Z,13E-prostadienoic acid]	15-keto-PGF2α	Oxidized lipid	4	400
62	15-keto-PGE2[9,15-dioxo-11R-hydroxy-5Z,13E-prostadienoic acid]	15-keto-PGE2	Oxidized lipid	0.4	400
63	13,14-dihydro-15-keto PGD2[11,15-dioxo-9S-hydroxy-5Z-prostenoic acid]	13,14-dihydro-15-ketoPGD2	Oxidized lipid	0.4	400
64	13,14-dihydro-15-keto PGE2[9,15-dioxo-11R-hydroxy-5Z-prostenoic acid]	13,14-dihydro-15-ketoPGE2	Oxidized lipid	4	400
65	8-iso-PGF2α[8-iso 9α,11α,15S-trihydroxy-prosta-5Z,13E-dien-1-oic acid]	8-iso-PGF2α	Oxidized lipid	10	400
66	2,3-dinor-8-iso-PGF2α[2,3-Dinor-8-Epi-Prostaglandin F2alpha]	2,3-dinor-8-iso-PGF2α	Oxidized lipid	2	400
67	6-keto-PGF1α[6 keto-PGF1α[6-oxo-9α,11α,15S-trihydroxy-prost-13E-en-1-oic acid]	6keto-PGF1α	Oxidized lipid	0.2	400
68	12-HHT[12-Hydroxy-5,8,10-heptadecatrienoic acid]	12-HHT	Oxidized lipid	0.4	400
69	tetranor-PGFM[tetranor-PGFM]	tetranor-PGFM	Oxidized lipid	0.4	400
70	15-deoxy-Δ12,14-PGA2[15-deoxy-Δ12,14-PGA2[9-oxo-prosta-5Z,10,12Z,14E-tetraen-1-oic acid]	15-deoxy-12,14-PGA2	Oxidized lipid	0.2	400
71	13,14-dihydro-15-keto PGF2α[9α,11α-dihydroxy-15-oxo-prost-5Z-en-1-oic acid]	13,14-dihydro-15-ketoPGF2α	Oxidized lipid	4	400
72	13,14-dihydro PGF2α[9α,11α,15S-trihydroxy-prost-5Z-en-1-oic acid]	13,14-dihydroPGF2α	Oxidized lipid	4	400
73	19(R)-hydroxy PGF2α[9α,11α,15S,19R-tetrahydroxy-prosta-5Z,13E-dien-1-oic acid]	19(R)-hydroxyPGF2α	Oxidized lipid	1	400
74	20-hydroxy PGF2α[9α,11α,15S,20-tetrahydroxy-prosta-5Z,13E-dien-1-oic acid]	20-hydroxyPGF2α	Oxidized lipid	1	400
75	PGF2α[9α,11α,15S-trihydroxy-prosta-5Z,13E-dien-1-oic acid]	PGF2α	Oxidized lipid	0.2	400
76	PGF1α[9α,11α,15S-trihydroxy-prost-13E-en-1-oic acid]	PGF1α	Oxidized lipid	0.2	400
77	PGK1[9,11-dioxo-15S-hydroxy-prost-13E-en-1-oic acid]	PGK1	Oxidized lipid	0.2	400
78	PGJ2[11-oxo-15S-hydroxy-prosta-5Z,9,13E-trien-1-oic acid]	PGJ2	Oxidized lipid	0.4	400
79	11-deoxy PGE1[9-oxo-15S-hydroxy-prost-13E-en-1-oic acid]	11-deoxyPGE1	Oxidized lipid	0.2	400
80	11β-PGE2[9-oxo-11S,15S-dihydroxy-5Z,13E-prostadienoic acid]	11β-PGE2	Oxidized lipid	0.4	400
81	11β-PGF2α[9S,11S,15S-trihydroxy-5Z,13E-prostadienoic acid]	11β-PGF2α	Oxidized lipid	1	400
82	RvE1[5S,12R,18R-trihydroxy-6Z,8E,10E,14Z,16E-eicosapentaenoic acid]	RvE1	Oxidized lipid	0.2	400
83	LTE4[5S-hydroxy-6R-(S-cysteinyl)-7E,9E,11Z,14Z-eicosatetraenoic acid]	LTE4	Oxidized lipid	1	400
84	LTB4[5S,12R-dihydroxy-6Z,8E,10E,14Z-eicosatetraenoic acid]	LTB4	Oxidized lipid	0.2	400
85	11-keto-TXB2[9S,15S-Dihydroxy-11-Oxo-Thromboxa-5Z,13E-Dien-1-Oic Acid]	11-keto-TXB2	Oxidized lipid	0.2	400
86	TXB1[9S,11,15S-trihydroxy-thrombox-13E-enoic acid]	TXB1	Oxidized lipid	0.2	400
87	20-OH-LTB4[5S,12R,20-trihydroxy-6Z,8E,10E,14Z-eicosatetraenoic acid]	20-OH-LTB4	Oxidized lipid	0.2	400
88	20-COOH-LTB4[5S,12R-dihydroxy-6Z,8E,10E,14Z-eicosatetraene-1,20-dioic acid]	20-COOH-LTB4	Oxidized lipid	10	400
89	6-trans-LTB4[5S,12R-dihydroxy-6E,8E,10E,14Z-eicosatetraenoic acid]	6-transLTB4	Oxidized lipid	0.1	400
90	11-trans-LTE4[5S-hydroxy-6R-(S-cysteinyl)-7E,9E,11E14Z-eicosatetraenoic acid]	11-transLTE4	Oxidized lipid	0.2	400
91	14,15-LTE4[ 15S-hydroxy,14R-(S-cysteinyl)-5Z,8Z,10E,12E-eicosatetraenoic acid]	14,15-LTE4	Oxidized lipid	4	400
92	TXB2[9α,11,15S-trihydroxythromba-5Z,13E-dien-1-oic acid]	TXB2	Oxidized lipid	1	400
93	12-epi LTB4[5S,12S-dihydroxy-6Z,8E,10E,14Z-eicosatetraenoic acid]	12-epiLTB4	Oxidized lipid	1	400
94	6-trans-12-epi LTB4[5S,12S-dihydroxy-6E,8E,10E,14Z-eicosatetraenoic acid]	6-trans-12-epiLTB4	Oxidized lipid	1	400
95	TxB3[9α,11,15S-trihydroxythromba-5Z,13E,17Z-trien-1-oic acid]	TxB3	Oxidized lipid	1	400
96	LTD4[5S-hydroxy-6R-(S-cysteinylglycinyl)-7E,9E,11Z,14Z-eicosatetraenoic acid]	LTD4	Oxidized lipid	0.4	400
97	LXA5[5S,6R,15S-trihydroxy-7E,9E,11Z,13E,17Z-eicosapentaenoic acid]	LXA5	Oxidized lipid	0.2	400
98	LXA4[5S,6R,15S-trihydroxy-7E,9E,11Z,13E-eicosatetraenoic acid]	LXA4	Oxidized lipid	0.2	400
99	LXB4[5S,14R,15S-trihydroxy-6E,8Z,10E,12E-eicosatetraenoic acid]	LXB4	Oxidized lipid	0.4	400
100	1-Mar[7R,14S-dihydroxy-4Z,8E,10E,12Z,16Z,19Z-docosahexaenoic acid]	1-Mar	Oxidized lipid	0.2	400
101	PDX[10(S),17(S)-dihydroxy-4Z,7Z,11E,13Z,15E,19Z-docosahexaenoic acid]	PDX	Oxidized lipid	0.2	400
102	9,10-DiHOME[(±)9,10-dihydroxy-12Z-octadecenoic acid]	9,10-DiHOME	Oxidized lipid	0.2	400
103	17(18)-EpETE[(±)17,18-epoxy-5Z,8Z,11Z,14Z-eicosatetraenoic acid]	17(18)-EpETE	Oxidized lipid	0.2	400
104	16(17)-EpDPE[(±)16,17-epoxy-4Z,7Z,10Z,13Z,19Z-docosapentaenoic acid]	16(17)-EpDPE	Oxidized lipid	0.2	400
105	5-HETrE[5S-hydroxy-6E,8Z,11Z-eicosatrienoic acid]	5-HETrE	Oxidized lipid	0.2	400
106	(±)5,6-DIHETE[(±)5,6-dihydroxy-8Z,11Z,14Z,17Z-eicosatetraenoic acid]	5,6-DIHETE	Oxidized lipid	1	400
107	5(S),15(S)-DiHETE[5S,15S-dihydroxy-6E,8Z,10Z,13E-eicosatetraenoic acid]	5(S),15(S)-DiHETE	Oxidized lipid	0.2	400
108	(±)8(9)-DiHETE[(+/-)-8,9-dihydroxy-5Z,11Z,14Z,17Z-eicosatetraenoic acid]	8(9)-DiHETE	Oxidized lipid	0.2	400
109	(±)11(12)-DiHETE[(+/-)-11,12-dihydroxy-5Z,8Z,14Z,17Z-eicosatetraenoic acid]	11(12)-DiHETE	Oxidized lipid	0.2	400
110	(±)14(15)-DiHETE[(+/-)-14,15-dihydroxy-5Z,8Z,11Z,17Z-eicosatetraenoic acid]	14(15)-DiHETE	Oxidized lipid	0.2	400
111	(±)17(18)-DiHETE[(+/-)-17,18-dihydroxy-5Z,8Z,11Z,14Z-eicosatetraenoic acid]	17(18)-DiHETE	Oxidized lipid	0.2	400
112	(±)14(15)-DiHET[(+/-)14,15-dihydroxy-5Z,8Z,11Z-eicosatrienoic acid]	14(15)-DiHET	Oxidized lipid	0.2	400
113	5-oxoETE[5-oxo-6E,8Z,11Z,14Z-eicosatetraenoic acid]	5-oxoETE	Oxidized lipid	0.2	400
114	8(S)-HETrE[8S-hydroxy-9E,11Z,14Z-eicosatrienoic acid]	8(S)-HETrE	Oxidized lipid	0.2	400
115	15(S)-HETrE[15S-hydroxy-8Z,11Z,13E-eicosatrienoic acid]	15(S)-HETrE	Oxidized lipid	0.2	400
116	(±)19(20)-EpDPE(A)[(+/-)-19(20)-Epoxy-4Z,7Z,10Z,13Z,16Z-Docosapentaenoic Acid]	19(20)-EpDPE(A)	Oxidized lipid	0.2	400
117	(±)7(8)-DiHDPE(A)[(+/-)-7(8)-dihydroxy-4Z,10Z,13Z,16Z,19Z-Docosapentaenoic Acid]	7(8)-DiHDPE(A)	Oxidized lipid	0.2	400
118	(±)13(14)-DiHDPE(A)[(+/-)-13(14)-dihydroxy-4Z,7Z,10Z,16Z,19Z-Docosapentaenoic Acid]	13(14)-DiHDPE(A)	Oxidized lipid	0.2	400
119	(±)19(20)-DiHDPE(A)[(+/-)-19(20)-dihydroxy-4Z,7Z,10Z,13Z,16Z-Docosapentaenoic Acid]	19(20)-DiHDPE(A)	Oxidized lipid	4	400
120	(±)8(9)-DiHET[8,9-dihydroxy-5Z,11Z,14Z-eicosatrienoic acid]	8(9)-DiHET	Oxidized lipid	0.2	400
121	(±)11(12)-DiHET[11,12-dihydroxy-5Z,8Z,14Z-eicosatrienoic acid]	11(12)-DiHET	Oxidized lipid	0.2	400
122	9(S),10(S),13(S)-TriHOME[9（S）,10(S),13(S)-Trihydroxy-11-Octadecenoic Acid]	9(S),10(S),13(S)-TriHOME	Oxidized lipid	0.2	400
123	9(S),12(S),13(S)-TriHOME[9S,12S,13S-Trihydroxy-10E-Octadecenoic Acid]	9(S),12(S),13(S)-TriHOME	Oxidized lipid	0.4	400
124	15-oxoETE[15-oxo-5Z,8Z,11Z,13E-eicosatetraenoic acid]	15-oxoETE	Oxidized lipid	0.2	400
125	(±)14(15)-EpETE[(+/-)-14(15)-Epoxy-5Z,8Z,11Z,17Z-Eicosatetraenoic Acid]	14(15)-EpETE	Oxidized lipid	0.2	400
126	11-HEDE[(+/-)11-Hydroxy-12E,14Z-Eicosadienoic Acid]	11-HEDE	Oxidized lipid	0.2	400
127	15-HEDE[(+/-)-15-Hydroxy-11Z,13E-Eicosadienoic Acid]	15-HEDE	Oxidized lipid	0.2	400
128	9-OxoOTrE[9-oxo-10E,12Z,15Z-octadecatrienoic acid]	9-OxoOTrE	Oxidized lipid	0.2	400
129	13(S)-HOTrE(γ)[13S-hydroxy-6Z,9Z,11E-octadecatrienoic acid]	13(S)-HOTrE(γ)	Oxidized lipid	0.2	400
130	9(S)-HpOTrE[9S-hydroperoxy-10E,12Z,15Z-octadecatrienoic acid]	9(S)-HpOTrE	Oxidized lipid	0.2	400
131	(±)12(13)-DiHOME[12,13-dihydroxy-9Z-octadecenoic acid]	12(13)-DiHOME	Oxidized lipid	0.2	400
132	12-OxoETE[12-oxo-5Z,8Z,10E,14Z-eicosatetraenoic acid]	12-OxoETE	Oxidized lipid	4	400
133	5(S),12(S)-DiHETE[5S,12S-dihydroxy-6E,8Z,10E,14Z-eicosatetraenoic acid]	5(S),12(S)-DiHETE	Oxidized lipid	1	400
134	8(S),15(S)-DiHETE[8S,15S-dihydroxy-5Z,9E,11Z,13E-eicosatetraenoic acid]	8(S),15(S)-DiHETE	Oxidized lipid	0.2	400
135	5,6-DiHETrE[(±)5,6-dihydroxy-8Z,11Z,14Z-eicosatrienoic acid]	5,6-DiHETrE	Oxidized lipid	0.2	400
136	(±)7,8-EpDPE[(±)7(8)-epoxy-4Z,10Z,13Z,16Z,19Z-docosapentaenoic acid]	7,8-EpDPE	Oxidized lipid	0.2	400
137	9,10-EpOME[(±)9,10-epoxy-12Z-octadecenoic acid]	9,10-EpOME	Oxidized lipid	0.2	400
138	12,13-EpOME[(±)12(13)epoxy-9Z-octadecenoic acid]	12,13-EpOME	Oxidized lipid	0.2	400
139	5-isoPGF2VI[(8β)-5,9α,11α-trihydroxy-prosta-6E,14Z-dien-1-oic acid]	5-isoPGF2VI	Oxidized lipid	0.2	400
140	9-HOTrE[9S-hydroxy-10E,12Z,15Z-octadecatrienoic acid]	9-HOTrE	Oxidized lipid	0.2	400
141	13-HOTrE[13S-hydroxy-9Z,11E,15Z-octadecatrienoic acid]	13-HOTrE	Oxidized lipid	0.2	400
