# Supplementary material for: Targeted Metabolomics Resolves Amino Acid and Lipid Specialization Between Pileus and Stipe in Artificially Cultivated Termitomyces upsilocystidiatus
Source: Life (Basel). 2026 May 13;16(5):812. doi: 10.3390/life16050812 (PMC13208876; doi:10.3390/life16050812)
Supplement: Supplementary file 1 [file life-16-00812-s001.zip › Table S6.xlsx]

## Sheet: Table S6
Index	Class	RT	Equation	r	Weighting	LLOQ	ULOQ
11-HEDE	-	4.42	y = 0.01357 x - 0.00102	0.99673	1 / x	0.2	400
15-HEDE	-	4.45	y = 0.01258 x - 0.00121	0.99642	1 / x	0.2	400
9-HOTrE	ALA	2.7	y = 0.01605 x - 4.55834e-4	0.99656	1 / x	0.2	400
9(S)-HpOTrE	ALA	2.81	y = 0.01429 x - 0.00226	0.99644	1 / x	0.2	400
13-HOTrE	ALA	2.82	y = 0.00736 x - 4.62527e-4	0.9974	1 / x	0.2	400
9-OxoOTrE	ALA	3.11	y = 0.01658 x + 0.00520	0.99858	1 / x	0.2	400
α-LA	ALA	5.3	y = 0.51031 x + 0.17979	0.99091	1 / x	40	40000
20-hydroxyPGF2α	ARA	0.79	y = 0.01008 x - 5.26076e-4	0.9925	1 / x	1	400
19(R)-hydroxyPGF2α	ARA	0.8	y = 0.02173 x - 0.00252	0.9945	1 / x	1	400
2,3-dinor-8-iso-PGF2α	ARA	0.81	y = 0.03159 x - 0.00524	0.99741	1 / x	2	400
20-OH-LTB4	ARA	0.82	y = 0.01266 x + 0.00158	0.99718	1 / x	0.2	400
20-COOH-LTB4	ARA	0.82	y = 0.00209 x - 3.18824e-5	0.99783	1 / x	10	400
6keto-PGF1α	ARA	0.85	y = 0.01131 x + 5.64336e-4	0.99047	1 / x	0.2	400
5-isoPGF2VI	ARA	0.9	y = 0.47977 x + 0.01819	0.99775	1 / x	0.2	400
LTD4	ARA	0.9	y = 0.01347 x + 3.06330e-4	0.99771	1 / x	0.4	400
8-iso-PGF2α	ARA	0.9	y = 0.49530 x + 0.07448	0.99761	1 / x	10	400
11β-PGF2α	ARA	0.9	y = 0.40710 x + 0.00994	0.99587	1 / x	1	400
TXB2	ARA	0.91	y = 0.02084 x + 0.00552	0.99005	1 / x	1	400
tetranor-PGFM	ARA	1	y = 0.00145 x - 3.38152e-4	0.99812	1 / x	0.4	400
14,15-LTE4	ARA	1.01	y = 0.00102 x - 2.25834e-4	0.99838	1 / x	4	400
LXB4	ARA	1.04	y = 0.00319 x - 0.00312	0.99759	1 / x	0.4	400
PGD2	ARA	1.06	y = 0.00643 x + 1.97360e-4	0.99445	1 / x	0.2	400
PGE2	ARA	1.07	y = 0.03736 x + 3.58426e-4	0.99829	1 / x	0.2	400
11-keto-TXB2	ARA	1.07	y = 0.09356 x - 0.01361	0.99324	1 / x	0.2	400
11β-PGE2	ARA	1.07	y = 0.03359 x + 0.00150	0.99793	1 / x	0.4	400
15-keto-PGF2α	ARA	1.08	y = 0.02742 x - 0.00142	0.99434	1 / x	4	400
PGF2α	ARA	1.09	y = 0.00966 x + 2.29827e-4	0.99802	1 / x	0.2	400
13,14-dihydroPGF2α	ARA	1.11	y = 0.00611 x + 3.39465e-4	0.99375	1 / x	4	400
LXA4	ARA	1.16	y = 0.00578 x + 8.06227e-4	0.99915	1 / x	0.2	400
15-keto-PGE2	ARA	1.16	y = 0.02467 x + 7.34765e-4	0.99735	1 / x	0.4	400
11-transLTE4	ARA	1.22	y = 0.01223 x - 0.05150	0.99068	1 / x	0.2	400
LTE4	ARA	1.23	y = 0.00323 x - 4.11763e-4	0.99379	1 / x	1	400
13,14-dihydro-15-ketoPGF2α	ARA	1.25	y = 0.38957 x + 0.08842	0.99636	1 / x	4	400
PGJ2	ARA	1.45	y = 0.01381 x - 0.00122	0.99289	1 / x	0.4	400
13,14-dihydro-15-ketoPGD2	ARA	1.45	y = 0.05598 x + 0.00261	0.99668	1 / x	0.4	400
13,14-dihydro-15-ketoPGE2	ARA	1.45	y = 0.04547 x + 1.89582e-4	0.99368	1 / x	4	400
PGB2	ARA	1.52	y = 0.00730 x - 0.00106	0.9907	1 / x	0.4	400
PGA2	ARA	1.6	y = 0.01937 x + 0.00211	0.99944	1 / x	0.4	400
8(S),15(S)-DiHETE	ARA	1.72	y = 0.00397 x + 0.00322	0.99596	1 / x	0.2	400
5(S),15(S)-DiHETE	ARA	1.8	y = 0.00874 x + 5.33196e-4	0.99578	1 / x	0.2	400
6-transLTB4	ARA	1.81	y = 0.07134 x + 0.00113	0.99233	1 / x	0.1	400
LTB4	ARA	1.81	y = 0.10078 x - 5.68249e-4	0.99957	1 / x	0.2	400
6-trans-12-epiLTB4	ARA	1.81	y = 0.08731 x + 0.00181	0.99202	1 / x	1	400
12-epiLTB4	ARA	1.88	y = 0.03978 x + 7.65955e-4	0.99826	1 / x	1	400
5(S),12(S)-DiHETE	ARA	2.12	y = 0.08103 x + 0.04305	0.99307	1 / x	1	400
tetranor-12(S)-HETE	ARA	2.33	y = 0.01722 x + 4.42994e-4	0.99611	1 / x	0.2	400
14(15)-DiHET	ARA	2.38	y = 0.10447 x + 6.02145e-4	0.99924	1 / x	0.2	400
12-HHT	ARA	2.4	y = 0.00401 x - 1.70295e-4	0.99025	1 / x	0.4	400
11(12)-DiHET	ARA	2.57	y = 0.04621 x + 1.05005e-4	0.99748	1 / x	0.2	400
20-COOH-AA	ARA	2.61	y = 0.19600 x - 0.01525	0.99204	1 / x	0.4	400
8(9)-DiHET	ARA	2.74	y = 0.02459 x - 1.58741e-4	0.99971	1 / x	0.2	400
19(S)-HETE	ARA	2.93	y = 0.00415 x + 5.24467e-4	0.99365	1 / x	0.4	400
15-deoxy-12,14-PGA2	ARA	2.96	y = 0.06961 x + 0.01664	0.9987	1 / x	0.2	400
20-HETE	ARA	2.97	y = 0.00914 x + 2.74226e-4	0.99742	1 / x	0.2	400
5,6-DiHETrE	ARA	2.97	y = 0.14850 x + 3.96545e-4	0.99511	1 / x	0.2	400
18-HETE	ARA	3.15	y = 0.02179 x - 2.07266e-4	0.99909	1 / x	0.2	400
17-HETE	ARA	3.21	y = 0.02579 x - 5.66340e-6	0.99836	1 / x	0.2	400
16-HETE	ARA	3.23	y = 0.01003 x + 1.43886e-4	0.99836	1 / x	0.2	400
15-HETE	ARA	3.52	y = 0.21228 x + 2.56055e-4	0.99297	1 / x	2	4000
15-oxoETE	ARA	3.59	y = 0.04393 x + 9.29668e-4	0.99943	1 / x	0.2	400
11(S)-HETE	ARA	3.66	y = 0.34971 x + 2.00077e-4	0.99424	1 / x	2	4000
8-HETE	ARA	3.77	y = 0.17161 x + 0.00165	0.99022	1 / x	2	4000
12-HETE	ARA	3.79	y = 0.24506 x + 6.84421e-5	0.99447	1 / x	2	4000
12-OxoETE	ARA	3.79	y = 0.00699 x - 0.00245	0.99247	1 / x	4	400
9-HETE	ARA	3.87	y = 0.10718 x + 8.55642e-4	0.99524	1 / x	2	4000
5-HETE	ARA	3.97	y = 0.02641 x - 4.21059e-4	0.9993	1 / x	4	4000
14,15-EET	ARA	4.26	y = 0.01072 x + 4.99999e-4	0.9975	1 / x	0.2	400
5-oxoETE	ARA	4.35	y = 0.18821 x + 0.03434	0.99827	1 / x	0.2	400
11,12-EET	ARA	4.45	y = 0.00715 x + 2.86547e-4	0.99737	1 / x	0.2	400
8,9-EET	ARA	4.52	y = 0.00707 x - 8.15384e-5	0.99928	1 / x	0.2	400
5,6-EET	ARA	4.52	y = 3.62246e-4 x - 6.49097e-5	0.99896	1 / x	1	400
AA	ARA	5.62	y = 0.10061 x + 0.00710	0.99379	1 / x	40	40000
TXB1	DGLA	0.86	y = 0.12208 x + 0.00247	0.9902	1 / x	0.2	400
PGF1α	DGLA	0.96	y = 0.00309 x - 5.93198e-4	0.99934	1 / x	0.2	400
PGK1	DGLA	1.02	y = 0.00434 x - 8.10601e-5	0.99023	1 / x	0.2	400
PGD1	DGLA	1.05	y = 0.00281 x - 4.36420e-5	0.99935	1 / x	0.2	400
PGE1	DGLA	1.08	y = 0.01435 x + 2.07695e-4	0.99936	1 / x	0.2	400
15-keto-PGF1α	DGLA	1.1	y = 0.00350 x - 0.00176	0.99698	1 / x	4	400
11-deoxyPGE1	DGLA	1.82	y = 0.01186 x + 0.00290	0.99849	1 / x	0.2	400
15(S)-HETrE	DGLA	3.9	y = 0.05033 x + 0.00226	0.99723	1 / x	0.2	400
8(S)-HETrE	DGLA	4.01	y = 0.02789 x - 6.60585e-4	0.99911	1 / x	0.2	400
D-γ-LA	DGLA	5.81	y = 0.02600 x + 0.00355	0.99006	1 / x	40	40000
RvD3	DHA	1.04	y = 0.00301 x + 8.03828e-5	0.99923	1 / x	0.2	400
RvD2	DHA	1.07	y = 0.00255 x + 2.54193e-4	0.99191	1 / x	0.2	400
RvD1	DHA	1.19	y = 0.00887 x + 0.00736	0.99885	1 / x	0.2	400
PDX	DHA	1.81	y = 0.00239 x - 1.81369e-4	0.99637	1 / x	0.2	400
1-Mar	DHA	1.81	y = 0.00970 x - 1.67446e-4	0.9993	1 / x	0.2	400
RvD5	DHA	1.84	y = 0.00619 x - 8.73125e-4	0.99792	1 / x	0.2	400
19(20)-DiHDPE(A)	DHA	2.33	y = 0.01274 x + 1.83852e-5	0.99962	1 / x	4	400
13(14)-DiHDPE(A)	DHA	2.56	y = 0.06847 x + 3.25061e-5	0.99947	1 / x	0.2	400
7(8)-DiHDPE(A)	DHA	2.88	y = 0.01925 x - 8.07521e-5	0.99978	1 / x	0.2	400
20-HDHA	DHA	3.38	y = 0.09157 x - 6.32964e-4	0.99619	1 / x	2	4000
16-HDHA	DHA	3.5	y = 0.30267 x - 0.00395	0.99664	1 / x	1	4000
17-HDHA	DHA	3.54	y = 0.02127 x - 0.00152	0.99737	1 / x	4	4000
13-HDHA	DHA	3.58	y = 0.06842 x - 9.37657e-4	0.99704	1 / x	1	4000
10-HDHA	DHA	3.64	y = 0.14524 x - 1.95601e-4	0.99828	1 / x	1	4000
14(S)-HDHA	DHA	3.65	y = 0.07479 x - 2.34994e-4	0.99619	1 / x	4	4000
11-HDHA	DHA	3.74	y = 0.10872 x - 0.00187	0.99843	1 / x	1	4000
7-HDHA	DHA	3.79	y = 0.08057 x - 1.39760e-4	0.99098	1 / x	4	4000
8-HDHA	DHA	3.84	y = 0.04068 x - 5.88693e-4	0.99615	1 / x	1	4000
4-HDHA	DHA	4.09	y = 0.09508 x - 0.00133	0.99392	1 / x	4	4000
19(20)-EpDPE(A)	DHA	4.1	y = 0.08079 x + 0.00120	0.9977	1 / x	0.2	400
16(17)-EpDPE	DHA	4.28	y = 0.04501 x - 0.00203	0.99989	1 / x	0.2	400
7,8-EpDPE	DHA	4.43	y = 0.04486 x + 0.04113	0.99741	1 / x	0.2	400
DHA	DHA	5.51	y = 0.21270 x + 5.97079e-4	0.99725	1 / x	40	40000
RvE1	EPA	0.83	y = 0.00812 x + 0.00274	0.99178	1 / x	0.2	400
PGF3α	EPA	0.9	y = 0.00705 x + 0.00157	0.99812	1 / x	10	400
TxB3	EPA	0.97	y = 0.01184 x - 7.61758e-4	0.99017	1 / x	1	400
LXA5	EPA	1.01	y = 0.00206 x + 4.87200e-4	0.99679	1 / x	0.2	400
PGD3	EPA	1.01	y = 0.00141 x - 6.66738e-4	0.99722	1 / x	0.4	400
17(18)-DiHETE	EPA	1.86	y = 0.05817 x + 5.92377e-4	0.99848	1 / x	0.2	400
14(15)-DiHETE	EPA	2	y = 0.11330 x + 0.00124	0.99798	1 / x	0.2	400
11(12)-DiHETE	EPA	2.04	y = 0.10288 x - 4.54298e-4	0.99869	1 / x	0.2	400
8(9)-DiHETE	EPA	2.12	y = 0.02468 x + 1.68386e-4	0.99785	1 / x	0.2	400
5,6-DIHETE	EPA	2.29	y = 0.02726 x + 1.31240e-4	0.99805	1 / x	1	400
18-HEPE	EPA	2.81	y = 0.00933 x - 4.09143e-4	0.99984	1 / x	0.4	400
15-HEPE	EPA	3	y = 0.01301 x + 8.47615e-4	0.99171	1 / x	0.2	400
11-HEPE	EPA	3	y = 0.00825 x + 0.00217	0.99336	1 / x	1	400
8-HEPE	EPA	3.07	y = 0.00591 x + 5.47123e-4	0.99387	1 / x	0.2	400
12-HEPE	EPA	3.13	y = 0.01679 x - 1.53814e-4	0.99972	1 / x	0.2	400
9-HEPE	EPA	3.16	y = 0.01161 x + 7.97813e-4	0.99357	1 / x	0.2	400
5-HEPE	EPA	3.24	y = 0.01387 x + 5.09081e-4	0.99757	1 / x	0.2	400
17(18)-EpETE	EPA	3.57	y = 0.01199 x - 0.00529	0.99789	1 / x	0.2	400
14(15)-EpETE	EPA	3.74	y = 0.05147 x + 0.00499	0.99184	1 / x	0.2	400
EPA	EPA	5.21	y = 0.20598 x + 8.58494e-4	0.997	1 / x	40	40000
13(S)-HOTrE(γ)	GLA	2.91	y = 0.05143 x - 0.00953	0.99651	1 / x	0.2	400
γ-LA	GLA	5.37	y = 2.88706 x + 0.19584	0.99813	1 / x	40	40000
9(S),10(S),13(S)-TriHOME	LA	0.98	y = 0.03077 x + 0.00487	0.99201	1 / x	0.2	400
9(S),12(S),13(S)-TriHOME	LA	0.99	y = 0.23226 x + 0.02181	0.9904	1 / x	0.4	400
12(13)-DiHOME	LA	2.09	y = 0.00756 x + 1.04068e-4	0.99934	1 / x	0.2	400
9,10-DiHOME	LA	2.2	y = 0.01038 x + 4.44678e-4	0.99955	1 / x	0.2	400
trans-EKODE-(E)-Ib	LA	2.82	y = 0.03811 x - 0.02679	0.99176	1 / x	0.2	400
13(S)-HODE	LA	3.37	y = 0.05355 x + 0.00227	0.99936	1 / x	0.2	400
9-HODE	LA	3.37	y = 0.06576 x + 0.00547	0.9996	1 / x	0.2	400
13-oxoODE	LA	3.49	y = 0.12005 x + 9.37545e-4	0.99772	1 / x	0.2	400
9-oxoODE	LA	3.5	y = 0.20243 x + 0.06916	0.99159	1 / x	0.2	400
13(S)-HpODE	LA	3.52	y = 0.00477 x + 2.22267e-4	0.99767	1 / x	4	400
12,13-EpOME	LA	4.24	y = 0.14461 x + 0.01908	0.9975	1 / x	0.2	400
9,10-EpOME	LA	4.29	y = 0.18170 x + 0.00854	0.9973	1 / x	0.2	400
LA	LA	5.7	y = 0.08433 x + 0.04052	0.99207	1 / x	40	40000
5-HETrE	MA	4.74	y = 0.01454 x - 3.89320e-4	0.99973	1 / x	0.2	400
