# Supplementary material for: Targeted Metabolomics Resolves Amino Acid and Lipid Specialization Between Pileus and Stipe in Artificially Cultivated Termitomyces upsilocystidiatus
Source: Life (Basel). 2026 May 13;16(5):812. doi: 10.3390/life16050812 (PMC13208876; doi:10.3390/life16050812)
Supplement: Supplementary file 1 [file life-16-00812-s001.zip › Table S7.xlsx]

## Sheet: Table S7
No	Index	Compounds	Class	Q1 (Da)	Q3 (Da)	Molecular Weight	Ion mode	Ionization model	Formula	Disc1	Disc2	Disc3	St1	St2	St3	TSSN25149a_R1	TSSN25149a_R2	TSSN25149a_R3	cpd_ID	CAS	kegg_map
1	11-HEDE	11-HEDE[(+/-)11-Hydroxy-12E,14Z-Eicosadienoic Acid]	-	323.5	199.1	324.27	Negative	[M-H]-	C20H36O3	0.018183	0.017003	0.0163168	0.00483971	0.00443059	0.00460343	0.0091415	0.0096504	0.00948485	-	5598-37-8	-
2	9,10-EpOME	9,10-EpOME[(±)9,10-epoxy-12Z-octadecenoic acid]	LA	295.2	171.2	296.24	Negative	[M-H]-	C18H32O3	0.285648	0.286836	0.258403	0.06535	0.0639781	0.0583787	0.162755	0.167752	0.162782	C14825	16833-56-0	ko00591,ko01100
3	20-HETE	20-HETE[20-hydroxy-5Z,8Z,11Z,14Z-eicosatetraenoic acid]	ARA	318.8	289.2	320.24	Negative	[M-H]-	C20H32O3	0.00207104	0.00198583	0.0018205	0.00253544	0.0017825	0.00323921	0.00165675	0.00183464	0.0018886	C14748	79551-86-3	ko00590,ko01100
4	tetranor-PGFM	tetranor-PGFM[tetranor-PGFM]	ARA	329.1	293.3	330.17	Negative	[M-H]-	C16H26O7	9.59531	10.0468	9.01247	0.545042	0.399388	0.457801	5.41255	4.84722	5.67945	-	23109-94-6	-
5	RvD1	RvD1[7S,8R,17S-trihydroxy-4Z,9E,11E,13Z,15E,19Z-docosahexaenoic acid]	DHA	375.3	141	376.22	Negative	[M-H]-	C22H32O5	0.00234267	0.00115695	0.00360248	0.00311589	0.00122803	0.000847975	0.00110461	0.000960405	0.00119948	C18178	872993-05-0	ko04148
6	19(R)-hydroxyPGF2α	19(R)-hydroxy PGF2α[9α,11α,15S,19R-tetrahydroxy-prosta-5Z,13E-dien-1-oic acid]	ARA	369.1	325.3	370.5	Negative	[M-H]-	C20H34O6	0.035439	0.0305377	0.0394374	0.044821	0.044394	0.0497182	0.036921	0.0345912	0.0375847	-	64625-53-2	-
7	11β-PGF2α	11β-PGF2α[9S,11S,15S-trihydroxy-5Z,13E-prostadienoic acid]	ARA	353.2	309.4	354.24	Negative	[M-H]-	C20H34O5	0.00282146	0.00265458	0.00228463	0.00248701	0.00298521	0.00265908	0.00243513	0.0024507	0.00266321	C05959	38432-87-0	ko00590
8	RvE1	RvE1[5S,12R,18R-trihydroxy-6Z,8E,10E,14Z,16E-eicosapentaenoic acid]	EPA	349.1	161.1	350.21	Negative	[M-H]-	C20H30O5	0.041252	0.0348447	0.0212256	0.031391	0.029827	0.0214909	0.0280373	0.03047	0.0301507	C18171	552830-51-0	-
9	12(13)-DiHOME	(±)12(13)-DiHOME[12,13-dihydroxy-9Z-octadecenoic acid]	LA	313	183	314.5	Negative	[M-H]-	C18H34O4	3.61209	3.79039	3.09445	0.0124313	0.0112043	0.0109482	2.00151	1.93563	1.88453	-	263399-35-5	-
10	12,13-EpOME	12,13-EpOME[(±)12(13)epoxy-9Z-octadecenoic acid]	LA	295.2	195.1	296.24	Negative	[M-H]-	C18H32O3	2.5536	2.87187	2.31439	0.0731801	0.0661997	0.061342	1.26498	1.31503	1.27091	C14826	-	ko00591,ko01100
11	13(S)-HODE	13(S)-HODE[13S-hydroxy-9Z,11E-octadecadienoic acid]	LA	295.1	195.1	296.5	Negative	[M-H]-	C18H32O3	6.27304	6.90014	5.59161	0.680406	0.605713	0.657187	3.74996	3.81092	3.84155	C14762	29623-28-7	ko00591
12	trans-EKODE-(E)-Ib	trans-EKODE-(E)-Ib[9-oxo-11-(3-pentyl-2-oxiranyl)-10E-undecenoic acid]	LA	309.2	291.2	310.4	Negative	[M-H]-	C18H30O4	0.279146	0.291351	0.22968	0.108067	0.0832325	0.0903249	0.192255	0.192785	0.184009	-	478931-82-7	-
13	9(S),10(S),13(S)-TriHOME	9(S),10(S),13(S)-TriHOME[9（S）,10(S),13(S)-Trihydroxy-11-Octadecenoic Acid]	LA	329	229	330.24	Negative	[M-H]-	C18H34O5	1.40099	1.22004	0.647739	0.243046	0.260002	0.263866	0.643585	0.68452	0.686055	C14835	29907-57-1	ko00591
14	5-HEPE	(±)5-HEPE[(±)-5-hydroxy-6E,8Z,11Z,14Z,17Z-eicosapentaenoic acid]	EPA	317.1	114.7	318.22	Negative	[M-H]-	C20H30O3	0.00126715	0.00109252	0.00127864	0.000960979	0.000919165	0.00104327	0.00158274	0.00116143	0.00126898	-	83952-40-3	-
15	9,10-DiHOME	9,10-DiHOME[(±)9,10-dihydroxy-12Z-octadecenoic acid]	LA	313.2	201	314.25	Negative	[M-H]-	C18H34O4	0.204528	0.212691	0.174587	0.0112483	0.010289	0.0111964	0.102937	0.101139	0.0976535	C14828	263399-34-4	ko00591
16	15-HEDE	15-HEDE[(+/-)-15-Hydroxy-11Z,13E-Eicosadienoic Acid]	-	323.5	223.1	324.27	Negative	[M-H]-	C20H36O3	0.0323756	0.0323929	0.0293885	0.00672359	0.00601555	0.00572006	0.0157102	0.0161826	0.0159745	-	77159-57-0	-
17	9-OxoOTrE	9-OxoOTrE[9-oxo-10E,12Z,15Z-octadecatrienoic acid]	ALA	291.2	185.1	292.4	Negative	[M-H]-	C18H28O3	0.0101256	0.00840349	0.00761528	0.0126997	0.0141815	0.0146864	0.0120466	0.0115908	0.0120019	-	125559-74-2	-
18	9-HOTrE	9-HOTrE[9S-hydroxy-10E,12Z,15Z-octadecatrienoic acid]	ALA	293	171	294.22	Negative	[M-H]-	C18H30O3	0.10048	0.0898066	0.0794828	0.0437185	0.0395044	0.0476798	0.071634	0.070966	0.0695645	C16326	89886-42-0	ko00592
19	9(S)-HpOTrE	9(S)-HpOTrE[9S-hydroperoxy-10E,12Z,15Z-octadecatrienoic acid]	ALA	309.2	291.2	310.4	Negative	[M-H]-	C18H30O4	0.324243	0.32902	0.257888	0.116001	0.0943761	0.103466	0.218082	0.199613	0.208745	-	111004-08-1	-
20	9(S),12(S),13(S)-TriHOME	9(S),12(S),13(S)-TriHOME[9S,12S,13S-Trihydroxy-10E-Octadecenoic Acid]	LA	329	171	330.24	Negative	[M-H]-	C18H34O5	1.51627	1.21081	0.674901	0.310125	0.414771	0.302712	0.744425	0.75491	0.74262	C14833	97134-11-7	ko00591
21	α-LA	ALA[α-Linolenic Acid]	ALA	277.2	233.1	278.4	Negative	[M-H]-	C18H30O2	201.251	159.442	149.944	116.469	124.93	131.744	158.218	159.26	158.46	C06427	463-40-1	ko00592,ko01040,ko01100,ko01110
22	13-HOTrE	13-HOTrE[13S-hydroxy-9Z,11E,15Z-octadecatrienoic acid]	ALA	293.2	195.1	294.22	Negative	[M-H]-	C18H30O3	0.815326	0.856839	0.764731	0.225487	0.175057	0.204942	0.459831	0.4353	0.469535	C16316	87984-82-5	ko00592
23	15(S)-HETrE	15(S)-HETrE[15S-hydroxy-8Z,11Z,13E-eicosatrienoic acid]	DGLA	321.2	221.1	322.25	Negative	[M-H]-	C20H34O3	0.0011298	0.000771266	0.000878122	0.000576598	0.000652777	0.000838082	0.000594985	0.00080769	0.000638375	-	13-16-1	-
24	LA	LA[Linoleic Acid]	LA	279.3	261.3	280.5	Negative	[M-H]-	C18H32O2	761.473	735.115	591.698	258.292	267.229	243.514	449.467	467.49	462.349	C01595	60-33-3	ko00591,ko01040,ko01100
25	9-HODE	(±)9-HODE[(±)-9-hydroxy-10E,12Z-octadecadienoic acid]	LA	295.1	277.3	296.5	Negative	[M-H]-	C18H32O3	4.28873	4.63123	3.82246	0.65836	0.598818	0.63226	2.57504	2.63595	2.62249	-	98524-19-7	-
26	20-COOH-LTB4	20-COOH-LTB4[5S,12R-dihydroxy-6Z,8E,10E,14Z-eicosatetraene-1,20-dioic acid]	ARA	365.1	169.2	366.2	Negative	[M-H]-	C20H30O6	0.0235685	0.023014	0.0172298	N/A	N/A	N/A	0.0164351	0.016983	0.0165903	C05950	80434-82-8	ko00590
27	TXB1	TXB1[9S,11,15S-trihydroxy-thrombox-13E-enoic acid]	DGLA	371.1	171.1	372.25	Negative	[M-H]-	C20H36O6	N/A	N/A	N/A	0.0939946	0.0897069	0.075114	N/A	N/A	N/A	-	64626-32-0	-
28	EPA	EPA[Eicosapentaenoic Acid]	EPA	300.9	257.4	302.22	Negative	[M-H]-	C20H30O2	0.0844954	0.0785148	0.107744	N/A	N/A	N/A	0.150136	0.13185	0.134437	C06428	10417-94-4	ko01040
29	2,3-dinor-8-iso-PGF2α	2,3-dinor-8-iso-PGF2α[2,3-Dinor-8-Epi-Prostaglandin F2alpha]	ARA	325	237.3	326.21	Negative	[M-H]-	C18H30O5	N/A	N/A	N/A	0.0645874	0.0532812	0.0667608	0.0684205	0.06522	0.0684515	C14794	221664-05-7	ko00590
30	8(9)-DiHETE	(±)8(9)-DiHETE[(+/-)-8,9-dihydroxy-5Z,11Z,14Z,17Z-eicosatetraenoic acid]	EPA	335.1	127.1	336.23	Negative	[M-H]-	C20H32O4	0.00257263	0.00334316	0.0024505	N/A	N/A	N/A	0.00173201	0.0016707	0.00203779	-	867350-87-6	-
31	9-HETE	(±)9-HETE[(±)-9-hydroxy-5Z,7E,11Z,14Z-eicosatetraenoic acid]	ARA	319.3	150.9	320.24	Negative	[M-H]-	C20H32O3	N/A	N/A	N/A	0.000332214	0.000504759	0.000446158	N/A	N/A	N/A	-	79495-85-5	-
32	6keto-PGF1α	6-keto-PGF1α[6 keto-PGF1α[6-oxo-9α,11α,15S-trihydroxy-prost-13E-en-1-oic acid]	ARA	369.3	163.1	370.24	Negative	[M-H]-	C20H34O6	0.0181099	0.0163076	0.017966	N/A	N/A	N/A	0.0163717	0.0164486	0.0169923	C05961	58962-34-8	ko00590,ko01100
33	5-oxoETE	5-oxoETE[5-oxo-6E,8Z,11Z,14Z-eicosatetraenoic acid]	ARA	317.2	203.2	318.22	Negative	[M-H]-	C20H30O3	N/A	N/A	N/A	0.000676231	0.000757397	0.00057137	0.00207197	0.00148949	0.00167385	C14732	106154-18-1	ko00590,ko01100
34	5(S),12(S)-DiHETE	5(S),12(S)-DiHETE[5S,12S-dihydroxy-6E,8Z,10E,14Z-eicosatetraenoic acid]	ARA	335.2	335.2	336.5	Negative	[M-H]-	C20H32O4	0.0267667	0.0339551	0.0266729	N/A	N/A	N/A	0.0183874	0.0182168	0.02011	-	79056-01-2	-
35	16-HDHA	(±)16-HDHA/HDoHE[(+/-)-16-Hydroxy-4Z,7Z,10Z,13Z,17E,19Z-Docosahexaenoic Acid]	DHA	343.2	233	344.24	Negative	[M-H]-	C22H32O3	N/A	N/A	N/A	0.00142595	0.0020189	0.00194389	0.00327616	0.00239158	0.00203219	-	90780-51-1	-
36	12-HETE	(±)12-HETE[(±)12-hydroxy-5Z,8Z,10E,14Z-eicosatetraenoic acid]	ARA	319.3	179	320.24	Negative	[M-H]-	C20H32O3	0.000668991	0.000630793	0.000848831	N/A	N/A	N/A	0.00114076	0.000967895	0.0011283	C14777	71030-37-0	ko00590
37	5(S),15(S)-DiHETE	5(S),15(S)-DiHETE[5S,15S-dihydroxy-6E,8Z,10Z,13E-eicosatetraenoic acid]	ARA	335.1	114.9	336.23	Negative	[M-H]-	C20H32O4	0.00111974	0.000822617	0.00176907	N/A	N/A	N/A	N/A	N/A	N/A	-	82200-87-1	-
38	11(S)-HETE	11(S)-HETE[11S-hydroxy-5Z,8Z,12E,14Z-eicosatetraenoic acid]	ARA	319.1	167.3	320.24	Negative	[M-H]-	C20H32O3	0.000333964	0.000299016	0.000396569	N/A	N/A	N/A	0.0005019	0.000453773	0.000457701	-	54886-50-9	-
39	17-HDHA	(±)17-HDHA/HDoHE[(±)17-hydroxy-4Z,7Z,10Z,13Z,15E,19Z-docosahexaenoic acid]	DHA	343	245.4	344.24	Negative	[M-H]-	C22H32O3	N/A	N/A	N/A	N/A	N/A	N/A	N/A	N/A	N/A	-	90780-52-2	-
40	19(20)-DiHDPE(A)	(±)19(20)-DiHDPE(A)[(+/-)-19(20)-dihydroxy-4Z,7Z,10Z,13Z,16Z-Docosapentaenoic Acid]	DHA	361	229	362.25	Negative	[M-H]-	C22H34O4	N/A	N/A	N/A	N/A	N/A	N/A	N/A	N/A	N/A	-	-	-
41	20-HDHA	(±)20-HDHA/HDoHE[(+/-)20-Hydroxy-4Z,7Z,10Z,13Z,16Z,18E-Docosahexaenoic Acid]	DHA	343.2	241.2	344.24	Negative	[M-H]-	C22H32O3	N/A	N/A	N/A	N/A	N/A	N/A	N/A	N/A	N/A	-	90906-41-5	-
42	19(20)-EpDPE(A)	(±)19(20)-EpDPE(A)[(+/-)-19(20)-Epoxy-4Z,7Z,10Z,13Z,16Z-Docosapentaenoic Acid]	DHA	343	241	344.24	Negative	[M-H]-	C22H32O3	N/A	N/A	N/A	N/A	N/A	N/A	N/A	N/A	N/A	-	-	-
43	12-HEPE	(±)12-HEPE[(±)-12-hydroxy-5Z,8Z,10E,14Z,17Z-eicosapentaenoic acid]	EPA	317.2	179.2	318.22	Negative	[M-H]-	C20H30O3	N/A	N/A	N/A	N/A	N/A	N/A	N/A	N/A	N/A	-	81187-21-5	-
44	7(8)-DiHDPE(A)	(±)7(8)-DiHDPE(A)[(+/-)-7(8)-dihydroxy-4Z,10Z,13Z,16Z,19Z-Docosapentaenoic Acid]	DHA	361.5	113	362.25	Negative	[M-H]-	C22H34O4	N/A	N/A	N/A	N/A	N/A	N/A	N/A	N/A	N/A	-	-	-
45	14(S)-HDHA	(±)14-HDHA/HDoHE[14S-hydroxy-4Z,7Z,10Z,12E,16Z,19Z-docosahexaenoic acid]	DHA	343.1	205	344.24	Negative	[M-H]-	C22H32O3	N/A	N/A	N/A	N/A	N/A	N/A	N/A	N/A	N/A	-	87042-40-8	-
46	13-HDHA	(±)13-HDHA/HDoHE[(+/-)-13-hydroxy-4Z,7Z,10Z,14E,16Z,19Z-docosahexaenoic acid]	DHA	343.2	221.2	344.24	Negative	[M-H]-	C22H32O3	N/A	N/A	N/A	N/A	N/A	N/A	N/A	N/A	N/A	-	90780-53-3	-
47	13(14)-DiHDPE(A)	(±)13(14)-DiHDPE(A)[(+/-)-13(14)-dihydroxy-4Z,7Z,10Z,16Z,19Z-Docosapentaenoic Acid]	DHA	361.5	193.1	362.25	Negative	[M-H]-	C22H34O4	N/A	N/A	N/A	N/A	N/A	N/A	N/A	N/A	N/A	-	1345275-24-2	-
48	11-HDHA	(±)11-HDHA/HDoHE[(+/-)-11-Hydroxy-4Z,7Z,9E,13Z,16Z,19Z-Docosahexaenoic Acid]	DHA	343.2	149.2	344.24	Negative	[M-H]-	C22H32O3	N/A	N/A	N/A	N/A	N/A	N/A	N/A	N/A	N/A	-	87018-59-5	-
49	16(17)-EpDPE	16(17)-EpDPE[(±)16,17-epoxy-4Z,7Z,10Z,13Z,19Z-docosapentaenoic acid]	DHA	343.4	232.9	344.24	Negative	[M-H]-	C22H32O3	N/A	N/A	N/A	N/A	N/A	N/A	N/A	N/A	N/A	-	155073-46-4	-
50	DHA	DHA[Docosahexaenoic Acid]	DHA	327.2	283.3	328.24	Negative	[M-H]-	C22H32O2	N/A	N/A	N/A	N/A	N/A	N/A	N/A	N/A	N/A	C06429	6217-54-5	ko01040
51	7,8-EpDPE	(±)7,8-EpDPE[(±)7(8)-epoxy-4Z,10Z,13Z,16Z,19Z-docosapentaenoic acid]	DHA	343.2	343.2	344.5	Negative	[M-H]-	C22H32O3	N/A	N/A	N/A	N/A	N/A	N/A	N/A	N/A	N/A	-	895127-66-9	-
52	RvD5	RvD5[7S,17S-dihydroxy-4Z,8E,10Z,13Z,15E,19Z-docosahexaenoic acid]	DHA	359.2	199.3	360.23	Negative	[M-H]-	C22H32O4	N/A	N/A	N/A	N/A	N/A	N/A	N/A	N/A	N/A	-	578008-43-2	-
53	PDX	PDX[10(S),17(S)-dihydroxy-4Z,7Z,11E,13Z,15E,19Z-docosahexaenoic acid]	DHA	359	153.3	360.23	Negative	[M-H]-	C22H32O4	N/A	N/A	N/A	N/A	N/A	N/A	N/A	N/A	N/A	-	871826-47-0	-
54	14(15)-EpETE	(±)14(15)-EpETE[(+/-)-14(15)-Epoxy-5Z,8Z,11Z,17Z-Eicosatetraenoic Acid]	EPA	317	207	318.22	Negative	[M-H]-	C20H30O3	N/A	N/A	N/A	N/A	N/A	N/A	N/A	N/A	N/A	-	131339-24-7	-
55	11(12)-DiHETE	(±)11(12)-DiHETE[(+/-)-11,12-dihydroxy-5Z,8Z,14Z,17Z-eicosatetraenoic acid]	EPA	335.1	167.1	336.23	Negative	[M-H]-	C20H32O4	N/A	N/A	N/A	N/A	N/A	N/A	N/A	N/A	N/A	-	867350-92-3	-
56	15-HEPE	(±)15-HEPE[(±)-15-hydroxy-5Z,8Z,11Z,13E,17Z-eicosapentaenoic acid]	EPA	317.2	219.2	318.22	Negative	[M-H]-	C20H30O3	N/A	N/A	N/A	N/A	N/A	N/A	N/A	N/A	N/A	-	88852-33-9	-
57	TxB3	TxB3[9α,11,15S-trihydroxythromba-5Z,13E,17Z-trien-1-oic acid]	EPA	367.2	169	368.22	Negative	[M-H]-	C20H32O6	N/A	N/A	N/A	N/A	N/A	N/A	N/A	N/A	N/A	-	71953-80-5	-
58	18-HEPE	(±)18-HEPE[(±)-18-hydroxy-5Z,8Z,11Z,14Z,16E-eicosapentaenoic acid]	EPA	317.2	255.4	318.22	Negative	[M-H]-	C20H30O3	N/A	N/A	N/A	N/A	N/A	N/A	N/A	N/A	N/A	C18177	141110-17-0	-
59	5,6-DIHETE	(±)5,6-DIHETE[(±)5,6-dihydroxy-8Z,11Z,14Z,17Z-eicosatetraenoic acid]	EPA	335.4	145.2	336.5	Negative	[M-H]-	C20H32O4	N/A	N/A	N/A	N/A	N/A	N/A	N/A	N/A	N/A	-	845673-97-4	-
60	11-HEPE	(±)11-HEPE[(±)-11-hydroxy-5Z,8Z,12E,14Z,17Z-eicosapentaenoic acid]	EPA	317	255	318.5	Negative	[M-H]-	C20H30O3	N/A	N/A	N/A	N/A	N/A	N/A	N/A	N/A	N/A	-	99217-78-4	-
61	8-HEPE	(±)8-HEPE[(±)-8-hydroxy-5Z,9E,11Z,14Z,17Z-eicosapentaenoic acid]	EPA	317	161	318.5	Negative	[M-H]-	C20H30O3	N/A	N/A	N/A	N/A	N/A	N/A	N/A	N/A	N/A	-	99217-77-3	-
62	9-HEPE	(±)9-HEPE[(±)-9-hydroxy-5Z,7E,11Z,14Z,17Z-eicosapentaenoic acid]	EPA	317	149	318.5	Negative	[M-H]-	C20H30O3	N/A	N/A	N/A	N/A	N/A	N/A	N/A	N/A	N/A	-	286390-03-2	-
63	17(18)-EpETE	17(18)-EpETE[(±)17,18-epoxy-5Z,8Z,11Z,14Z-eicosatetraenoic acid]	EPA	317.2	215.1	318.22	Negative	[M-H]-	C20H30O3	N/A	N/A	N/A	N/A	N/A	N/A	N/A	N/A	N/A	C13843	131339-23-6	-
64	17(18)-DiHETE	(±)17(18)-DiHETE[(+/-)-17,18-dihydroxy-5Z,8Z,11Z,14Z-eicosatetraenoic acid]	EPA	335.2	247.1	336.23	Negative	[M-H]-	C20H32O4	N/A	N/A	N/A	N/A	N/A	N/A	N/A	N/A	N/A	-	-	-
65	LXA5	LXA5[5S,6R,15S-trihydroxy-7E,9E,11Z,13E,17Z-eicosapentaenoic acid]	EPA	349.2	233.1	350.21	Negative	[M-H]-	C20H30O5	N/A	N/A	N/A	N/A	N/A	N/A	N/A	N/A	N/A	-	110657-98-2	-
66	13(S)-HpODE	13(S)-HpODE[13S-hydroperoxy-9Z,11E-octadecadienoic acid]	LA	311.1	293.2	312.4	Negative	[M-H]-	C18H32O4	N/A	N/A	N/A	N/A	N/A	N/A	N/A	N/A	N/A	C04717	33964-75-9	ko00591,ko01100
67	PGD3	PGD3[9S,15S-dihydroxy-11-oxo-5Z,13E,17Z-prostatrienoic acid]	EPA	349.1	189.1	350.21	Negative	[M-H]-	C20H30O5	N/A	N/A	N/A	N/A	N/A	N/A	N/A	N/A	N/A	C13802	71902-47-1	-
68	PGF3α	PGF3α[9α,11α,15S-trihydroxy-prosta-5Z,13E,17Z-trien-1-oic acid]	EPA	351.1	307.3	352.23	Negative	[M-H]-	C20H32O5	N/A	N/A	N/A	N/A	N/A	N/A	N/A	N/A	N/A	C06476	745-64-2	-
69	1-Mar	1-Mar[7R,14S-dihydroxy-4Z,8E,10E,12Z,16Z,19Z-docosahexaenoic acid]	DHA	359.1	250.2	360.23	Negative	[M-H]-	C22H32O4	N/A	N/A	N/A	N/A	N/A	N/A	N/A	N/A	N/A	-	1268720-28-0	-
70	14(15)-DiHETE	(±)14(15)-DiHETE[(+/-)-14,15-dihydroxy-5Z,8Z,11Z,17Z-eicosatetraenoic acid]	EPA	335.1	207	336.23	Negative	[M-H]-	C20H32O4	N/A	N/A	N/A	N/A	N/A	N/A	N/A	N/A	N/A	-	-	-
71	4-HDHA	(±)4-HDHA/HDoHE[(±)4-hydroxy-5E,7Z,10Z,13Z,16Z,19Z-docosahexaenoic acid]	DHA	343.2	100.7	344.24	Negative	[M-H]-	C22H32O3	N/A	N/A	N/A	N/A	N/A	N/A	N/A	N/A	N/A	-	90906-40-4	-
72	7-HDHA	(±)7-HDHA/HDoHE[(±)7-hydroxy-4Z,8E,10Z,13Z,16Z,19Z-docosahexaenoic acid]	DHA	343.1	140.9	344.24	Negative	[M-H]-	C22H32O3	N/A	N/A	N/A	N/A	N/A	N/A	N/A	N/A	N/A	-	90780-55-5	-
73	13(S)-HOTrE(γ)	13(S)-HOTrE(γ)[13S-hydroxy-6Z,9Z,11E-octadecatrienoic acid]	GLA	293	193	294.4	Negative	[M-H]-	C18H30O3	N/A	N/A	N/A	N/A	N/A	N/A	N/A	N/A	N/A	-	74784-20-6	-
74	γ-LA	GLA[γ-Linolenic Acid]	GLA	277.2	233	278.4	Negative	[M-H]-	C18H30O2	N/A	N/A	N/A	N/A	N/A	N/A	N/A	N/A	N/A	C06426	506-26-3	ko00591,ko01040,ko01100
75	9-oxoODE	9-oxoODE[9-oxo-10E,12Z-octadecadienoic acid]	LA	293	185.1	294.22	Negative	[M-H]-	C18H30O3	N/A	N/A	N/A	N/A	N/A	N/A	N/A	N/A	N/A	C14766	54232-59-6	ko00591
76	8-HDHA	(±)8-HDHA/HDoHE[(+/-)-8-Hydroxy-4Z,6E,10Z,13Z,16Z,19Z-Docosahexaenoic Acid]	DHA	343.2	109.2	344.24	Negative	[M-H]-	C22H32O3	N/A	N/A	N/A	N/A	N/A	N/A	N/A	N/A	N/A	-	90780-54-4	-
77	RvD2	RvD2[7S,16R,17S-trihydroxy-4Z,8E,10Z,12E,14E,19Z-docosahexaenoic acid]	DHA	375.2	215.3	376.22	Negative	[M-H]-	C22H32O5	N/A	N/A	N/A	N/A	N/A	N/A	N/A	N/A	N/A	C18179	810668-37-2	-
78	RvD3	RvD3[4S,11R,17S-trihydroxy-5Z,7E,9E,13Z,15E,19Z-docosahexaenoic acid]	DHA	375.1	147.2	376.23	Negative	[M-H]-	C22H32O5	N/A	N/A	N/A	N/A	N/A	N/A	N/A	N/A	N/A	-	916888-47-6	-
79	13-oxoODE	13-oxoODE[13-oxo-9Z,11E-octadecadienoic acid]	LA	293	112.8	294.22	Negative	[M-H]-	C18H30O3	N/A	N/A	N/A	N/A	N/A	N/A	N/A	N/A	N/A	C14765	54739-30-9	ko00591
80	10-HDHA	(±)10-HDHA/HDoHE[ (+/-)-10-Hydroxy-4Z,7Z,11E,13Z,16Z,19Z-Docosahexaenoic Acid]	DHA	343.2	153	344.24	Negative	[M-H]-	C22H32O3	N/A	N/A	N/A	N/A	N/A	N/A	N/A	N/A	N/A	-	90780-50-0	-
81	5-isoPGF2VI	5-isoPGF2VI[(8β)-5,9α,11α-trihydroxy-prosta-6E,14Z-dien-1-oic acid]	ARA	353.2	309.3	354.24	Negative	[M-H]-	C20H34O5	N/A	N/A	N/A	N/A	N/A	N/A	N/A	N/A	N/A	-	-	-
82	8(S)-HETrE	8(S)-HETrE[8S-hydroxy-9E,11Z,14Z-eicosatrienoic acid]	DGLA	321.2	157.2	322.25	Negative	[M-H]-	C20H34O3	N/A	N/A	N/A	N/A	N/A	N/A	N/A	N/A	N/A	-	889573-69-7	-
83	6-transLTB4	6-trans-LTB4[5S,12R-dihydroxy-6E,8E,10E,14Z-eicosatetraenoic acid]	ARA	335.1	195	336.23	Negative	[M-H]-	C20H32O4	N/A	N/A	N/A	N/A	N/A	N/A	N/A	N/A	N/A	-	71652-82-9	-
84	8(9)-DiHET	(±)8(9)-DiHET[8,9-dihydroxy-5Z,11Z,14Z-eicosatrienoic acid]	ARA	337	127	338.25	Negative	[M-H]-	C20H34O4	N/A	N/A	N/A	N/A	N/A	N/A	N/A	N/A	N/A	C14773	192461-96-4	ko00590,ko01100
85	20-COOH-AA	20-COOH-AA[20-Carboxyarachidonic Acid]	ARA	333.2	271.2	334.21	Negative	[M-H]-	C20H30O4	N/A	N/A	N/A	N/A	N/A	N/A	N/A	N/A	N/A	-	79551-84-1	-
86	tetranor-12(S)-HETE	tetranor-12(S)-HETE[8S-hydroxy-4Z,6E,10Z-hexadecatrienoic acid]	ARA	265	109	266.19	Negative	[M-H]-	C16H26O3	N/A	N/A	N/A	N/A	N/A	N/A	N/A	N/A	N/A	-	121842-79-3	-
87	8,9-EET	8,9-EET[(±)8,9-epoxy-5Z,11Z,14Z-eicosatrienoic acid]	ARA	319.3	155	320.24	Negative	[M-H]-	C20H32O3	N/A	N/A	N/A	N/A	N/A	N/A	N/A	N/A	N/A	C14769	81246-85-7	ko00590,ko01100
88	TXB2	TXB2[9α,11,15S-trihydroxythromba-5Z,13E-dien-1-oic acid]	ARA	369.1	168.8	370.24	Negative	[M-H]-	C20H34O6	N/A	N/A	N/A	N/A	N/A	N/A	N/A	N/A	N/A	C05963	54397-85-2	ko00590,ko01100
89	PGE2	PGE2[9-oxo-11α,15S-dihydroxy-prosta-5Z,13E-dien-1-oic acid]	ARA	351.4	271.2	352.22	Negative	[M-H]-	C20H32O5	N/A	N/A	N/A	N/A	N/A	N/A	N/A	N/A	N/A	C00584	363-24-6	ko00590,ko01100,ko04148,ko05140,ko05143,ko05146
90	8-HETE	8-HETE[8-hydroxy-5Z,9E,11Z,14Z-eicosatetraenoic acid]	ARA	319	155	320.24	Negative	[M-H]-	C20H32O3	N/A	N/A	N/A	N/A	N/A	N/A	N/A	N/A	N/A	C14776	98462-03-4	ko00590,ko01100
91	PGA2	PGA2[9-oxo-15S-hydroxy-5Z,10Z,13E-prostatrienoic acid]	ARA	333.1	235.2	334.21	Negative	[M-H]-	C20H30O4	N/A	N/A	N/A	N/A	N/A	N/A	N/A	N/A	N/A	C05953	13345-50-1	ko00590,ko01100
92	13,14-dihydro-15-ketoPGD2	13,14-dihydro-15-keto PGD2[11,15-dioxo-9S-hydroxy-5Z-prostenoic acid]	ARA	351.2	175.2	352.22	Negative	[M-H]-	C20H32O5	N/A	N/A	N/A	N/A	N/A	N/A	N/A	N/A	N/A	-	59894-07-4	-
93	11β-PGE2	11β-PGE2[9-oxo-11S,15S-dihydroxy-5Z,13E-prostadienoic acid]	ARA	351.3	271.3	352.225	Negative	[M-H]-	C20H32O5	N/A	N/A	N/A	N/A	N/A	N/A	N/A	N/A	N/A	-	38310-90-6	-
94	14,15-LTE4	14,15-LTE4[ 15S-hydroxy,14R-(S-cysteinyl)-5Z,8Z,10E,12E-eicosatetraenoic acid]	ARA	438.1	143.9	439.24	Negative	[M-H]-	C23H37NO5S	N/A	N/A	N/A	N/A	N/A	N/A	N/A	N/A	N/A	-	1000852-57-2	-
95	6-trans-12-epiLTB4	6-trans-12-epi LTB4[5S,12S-dihydroxy-6E,8E,10E,14Z-eicosatetraenoic acid]	ARA	335.1	195.1	336.5	Negative	[M-H]-	C20H32O4	N/A	N/A	N/A	N/A	N/A	N/A	N/A	N/A	N/A	-	71548-19-1	-
96	13,14-dihydro-15-ketoPGF2α	13,14-dihydro-15-keto PGF2α[9α,11α-dihydroxy-15-oxo-prost-5Z-en-1-oic acid]	ARA	353.2	183.2	354.5	Negative	[M-H]-	C20H34O5	N/A	N/A	N/A	N/A	N/A	N/A	N/A	N/A	N/A	-	27376-76-7	-
97	15-keto-PGF2α	15-keto-PGF2α[9S,11R-dihydroxy-15-oxo-5Z,13E-prostadienoic acid]	ARA	351.4	315.1	352.22	Negative	[M-H]-	C20H32O5	N/A	N/A	N/A	N/A	N/A	N/A	N/A	N/A	N/A	C05960	35850-13-6	ko00590
98	12-HHT	12-HHT[12-Hydroxy-5,8,10-heptadecatrienoic acid]	ARA	279.2	217.2	280.2	Negative	[M-H]-	C17H28O3	N/A	N/A	N/A	N/A	N/A	N/A	N/A	N/A	N/A	C20388	54397-84-1	-
99	17-HETE	(±)17-HETE[(±)17-hydroxy-5Z,8Z,11Z,14Z-eicosatetraenoic acid]	ARA	319	247	320.24	Negative	[M-H]-	C20H32O3	N/A	N/A	N/A	N/A	N/A	N/A	N/A	N/A	N/A	-	128914-47-6	-
100	13,14-dihydroPGF2α	13,14-dihydro PGF2α[9α,11α,15S-trihydroxy-prost-5Z-en-1-oic acid]	ARA	355.1	311.4	356.5	Negative	[M-H]-	C20H36O5	N/A	N/A	N/A	N/A	N/A	N/A	N/A	N/A	N/A	-	27376-74-5	-
101	15-HETE	(±)15-HETE[(±)15-hydroxy-5Z,8Z,11Z,13E-eicosatetraenoic acid]	ARA	319.2	219.1	320.24	Negative	[M-H]-	C20H32O3	N/A	N/A	N/A	N/A	N/A	N/A	N/A	N/A	N/A	C04742	71030-36-9	ko00590,ko01100
102	12-OxoETE	12-OxoETE[12-oxo-5Z,8Z,10E,14Z-eicosatetraenoic acid]	ARA	317	153	318.5	Negative	[M-H]-	C20H30O3	N/A	N/A	N/A	N/A	N/A	N/A	N/A	N/A	N/A	C14807	108437-64-5	ko00590
103	14,15-EET	14,15-EET[(±)14,15-epoxy-5Z,8Z,11Z-eicosatrienoic acid]	ARA	319.3	219.3	320.24	Negative	[M-H]-	C20H32O3	N/A	N/A	N/A	N/A	N/A	N/A	N/A	N/A	N/A	C14771	81276-03-1	ko00590,ko01100
104	13,14-dihydro-15-ketoPGE2	13,14-dihydro-15-keto PGE2[9,15-dioxo-11R-hydroxy-5Z-prostenoic acid]	ARA	351.1	175.1	352.22	Negative	[M-H]-	C20H32O5	N/A	N/A	N/A	N/A	N/A	N/A	N/A	N/A	N/A	C04671	363-23-5	ko00590
105	15-deoxy-12,14-PGA2	15-deoxy-Δ12,14-PGA2[15-deoxy-Δ12,14-PGA2[9-oxo-prosta-5Z,10,12Z,14E-tetraen-1-oic acid]	ARA	315.2	271.1	316.4	Negative	[M-H]-	C20H28O3	N/A	N/A	N/A	N/A	N/A	N/A	N/A	N/A	N/A	-	112839-31-3	-
106	14(15)-DiHET	(±)14(15)-DiHET[(+/-)14,15-dihydroxy-5Z,8Z,11Z-eicosatrienoic acid]	ARA	337	207.2	338.25	Negative	[M-H]-	C20H34O4	N/A	N/A	N/A	N/A	N/A	N/A	N/A	N/A	N/A	C14775	77667-09-5	ko00590,ko01100
107	12-epiLTB4	12-epi LTB4[5S,12S-dihydroxy-6Z,8E,10E,14Z-eicosatetraenoic acid]	ARA	335	195	336.5	Negative	[M-H]-	C20H32O4	N/A	N/A	N/A	N/A	N/A	N/A	N/A	N/A	N/A	C04853	83709-73-3	ko00590
108	15-keto-PGE2	15-keto-PGE2[9,15-dioxo-11R-hydroxy-5Z,13E-prostadienoic acid]	ARA	349.4	235	350.21	Negative	[M-H]-	C20H30O5	N/A	N/A	N/A	N/A	N/A	N/A	N/A	N/A	N/A	C04707	26441-05-4	ko00590
109	18-HETE	(±)18-HETE[(±)18-hydroxy-5Z,8Z,11Z,14Z-eicosatetraenoic acid]	ARA	318.9	261.2	320.24	Negative	[M-H]-	C20H32O3	N/A	N/A	N/A	N/A	N/A	N/A	N/A	N/A	N/A	-	133268-58-3	-
110	5-HETE	(±)5-HETE[(±)5-hydroxy-6E,8Z,11Z,14Z-eicosatetraenoic acid]	ARA	319.2	115	320.24	Negative	[M-H]-	C20H32O3	N/A	N/A	N/A	N/A	N/A	N/A	N/A	N/A	N/A	C04805	70608-72-9	ko00590,ko01100
111	5,6-DiHETrE	5,6-DiHETrE[(±)5,6-dihydroxy-8Z,11Z,14Z-eicosatrienoic acid]	ARA	337.2	145.1	338.25	Negative	[M-H]-	C20H34O4	N/A	N/A	N/A	N/A	N/A	N/A	N/A	N/A	N/A	C14772	213382-49-1	ko00590,ko01100
112	11-transLTE4	11-trans-LTE4[5S-hydroxy-6R-(S-cysteinyl)-7E,9E,11E14Z-eicosatetraenoic acid]	ARA	438.3	235.2	439.24	Negative	[M-H]-	C23H37NO5S	N/A	N/A	N/A	N/A	N/A	N/A	N/A	N/A	N/A	-	75715-88-7	-
113	PGD1	PGD1[9α,15S-dihydroxy-11-oxo-prost-13E-en-1-oic acid]	DGLA	353.1	235.2	354.24	Negative	[M-H]-	C20H34O5	N/A	N/A	N/A	N/A	N/A	N/A	N/A	N/A	N/A	C06438	17968-82-0	-
114	PGK1	PGK1[9,11-dioxo-15S-hydroxy-prost-13E-en-1-oic acid]	DGLA	351	251	352.23	Negative	[M-H]-	C20H32O5	N/A	N/A	N/A	N/A	N/A	N/A	N/A	N/A	N/A	-	69413-73-6	-
115	PGF1α	PGF1α[9α,11α,15S-trihydroxy-prost-13E-en-1-oic acid]	DGLA	355.2	211	356.26	Negative	[M-H]-	C20H36O5	N/A	N/A	N/A	N/A	N/A	N/A	N/A	N/A	N/A	C06475	745-62-0	-
116	PGE1	PGE1[9-oxo-11α,15S-dihydroxy-prost-13E-en-1-oic acid]	DGLA	353.2	317	354.24	Negative	[M-H]-	C20H34O5	N/A	N/A	N/A	N/A	N/A	N/A	N/A	N/A	N/A	C04741	745-65-3	-
117	15-keto-PGF1α	15-keto-PGF1α[9S,11R-dihydroxy-15-oxo-13E-prostaenoic acid]	DGLA	353.3	221.2	354.24	Negative	[M-H]-	C20H34O5	N/A	N/A	N/A	N/A	N/A	N/A	N/A	N/A	N/A	-	21562-58-3	-
118	11-deoxyPGE1	11-deoxy PGE1[9-oxo-15S-hydroxy-prost-13E-en-1-oic acid]	DGLA	337.2	319.3	338.25	Negative	[M-H]-	C20H34O4	N/A	N/A	N/A	N/A	N/A	N/A	N/A	N/A	N/A	-	37786-00-8	-
119	5,6-EET	5,6-EET[(±)5,6-epoxy-8Z,11Z,14Z-eicosatrienoic acid]	ARA	319.2	191.2	320.24	Negative	[M-H]-	C20H32O3	N/A	N/A	N/A	N/A	N/A	N/A	N/A	N/A	N/A	C14768	81246-84-6	ko00590,ko01100
120	LTB4	LTB4[5S,12R-dihydroxy-6Z,8E,10E,14Z-eicosatetraenoic acid]	ARA	335.1	195	336.23	Negative	[M-H]-	C20H32O4	N/A	N/A	N/A	N/A	N/A	N/A	N/A	N/A	N/A	C02165	71160-24-2	ko00590,ko01100
121	20-hydroxyPGF2α	20-hydroxy PGF2α[9α,11α,15S,20-tetrahydroxy-prosta-5Z,13E-dien-1-oic acid]	ARA	369.3	193.1	370.5	Negative	[M-H]-	C20H34O6	N/A	N/A	N/A	N/A	N/A	N/A	N/A	N/A	N/A	-	57930-92-4	-
122	20-OH-LTB4	20-OH-LTB4[5S,12R,20-trihydroxy-6Z,8E,10E,14Z-eicosatetraenoic acid]	ARA	351.1	195.1	352.22	Negative	[M-H]-	C20H32O5	N/A	N/A	N/A	N/A	N/A	N/A	N/A	N/A	N/A	C04853	79516-82-8	ko00590
123	AA	ARA[Arachidonic Acid]	ARA	303.1	259.3	304.24	Negative	[M-H]-	C20H32O2	N/A	N/A	N/A	N/A	N/A	N/A	N/A	N/A	N/A	C00219	506-32-1	ko00590,ko00591,ko01040,ko01100,ko05140,ko05146
124	8-iso-PGF2α	8-iso-PGF2α[8-iso 9α,11α,15S-trihydroxy-prosta-5Z,13E-dien-1-oic acid]	ARA	353.3	309.2	354.24	Negative	[M-H]-	C20H34O5	N/A	N/A	N/A	N/A	N/A	N/A	N/A	N/A	N/A	C13809	27415-26-5	ko00590
125	8(S),15(S)-DiHETE	8(S),15(S)-DiHETE[8S,15S-dihydroxy-5Z,9E,11Z,13E-eicosatetraenoic acid]	ARA	335	155	336.5	Negative	[M-H]-	C20H32O4	N/A	N/A	N/A	N/A	N/A	N/A	N/A	N/A	N/A	-	80234-65-7	-
126	16-HETE	(±)16-HETE[(±)16-hydroxy-5Z,8Z,11Z,14Z-eicosatetraenoic acid]	ARA	319	189.2	320.24	Negative	[M-H]-	C20H32O3	N/A	N/A	N/A	N/A	N/A	N/A	N/A	N/A	N/A	C14778	128914-46-5	ko00590
127	LTD4	LTD4[5S-hydroxy-6R-(S-cysteinylglycinyl)-7E,9E,11Z,14Z-eicosatetraenoic acid]	ARA	495.3	142.9	496.26	Negative	[M-H]-	C25H40N2O6S	N/A	N/A	N/A	N/A	N/A	N/A	N/A	N/A	N/A	C05951	73836-78-9	ko00590,ko01100
128	LTE4	LTE4[5S-hydroxy-6R-(S-cysteinyl)-7E,9E,11Z,14Z-eicosatetraenoic acid]	ARA	438	235.2	439.24	Negative	[M-H]-	C23H37NO5S	N/A	N/A	N/A	N/A	N/A	N/A	N/A	N/A	N/A	C05952	75715-89-8	ko00590,ko01100
129	LXA4	LXA4[5S,6R,15S-trihydroxy-7E,9E,11Z,13E-eicosatetraenoic acid]	ARA	351	114.9	352.46	Negative	[M-H]-	C20H32O5	N/A	N/A	N/A	N/A	N/A	N/A	N/A	N/A	N/A	C06314	89663-86-5	ko00590,ko01100,ko04148,ko05145
130	LXB4	LXB4[5S,14R,15S-trihydroxy-6E,8Z,10E,12E-eicosatetraenoic acid]	ARA	351.2	128.9	352.22	Negative	[M-H]-	C20H32O5	N/A	N/A	N/A	N/A	N/A	N/A	N/A	N/A	N/A	C06315	98049-69-5	ko00590,ko01100
131	PGB2	PGB2[15S-hydroxy-9-oxo-5Z,8(12),13E-prostatrienoic acid]	ARA	333	271	334.21	Negative	[M-H]-	C20H30O4	N/A	N/A	N/A	N/A	N/A	N/A	N/A	N/A	N/A	C05954	13367-85-6	ko00590,ko01100
132	PGD2	PGD2[9α,15S-dihydroxy-11-oxo-prosta-5Z,13E-dien-1-oic acid]	ARA	351	233.1	352.22	Negative	[M-H]-	C20H32O5	N/A	N/A	N/A	N/A	N/A	N/A	N/A	N/A	N/A	C00696	41598-07-6	ko00590,ko01100,ko05143
133	PGF2α	PGF2α[9α,11α,15S-trihydroxy-prosta-5Z,13E-dien-1-oic acid]	ARA	353.3	192.9	354.24	Negative	[M-H]-	C20H34O5	N/A	N/A	N/A	N/A	N/A	N/A	N/A	N/A	N/A	C00639	551-11-1	ko00590,ko01100
134	PGJ2	PGJ2[11-oxo-15S-hydroxy-prosta-5Z,9,13E-trien-1-oic acid]	ARA	333.2	189.1	334.21	Negative	[M-H]-	C20H30O4	N/A	N/A	N/A	N/A	N/A	N/A	N/A	N/A	N/A	C05957	60203-57-8	ko00590,ko01100
135	11(12)-DiHET	(±)11(12)-DiHET[11,12-dihydroxy-5Z,8Z,14Z-eicosatrienoic acid]	ARA	337	167.1	338.25	Negative	[M-H]-	C20H34O4	N/A	N/A	N/A	N/A	N/A	N/A	N/A	N/A	N/A	C14774	192461-95-3	ko00590,ko01100
136	19(S)-HETE	19(S)-HETE[19S-hydroxy-5Z,8Z,11Z,14Z-eicosatetraenoic acid]	ARA	319	231.2	320.24	Negative	[M-H]-	C20H32O3	N/A	N/A	N/A	N/A	N/A	N/A	N/A	N/A	N/A	C14749	79551-85-2	ko00590,ko01100
137	15-oxoETE	15-oxoETE[15-oxo-5Z,8Z,11Z,13E-eicosatetraenoic acid]	ARA	317.2	113.2	318.22	Negative	[M-H]-	C20H30O3	N/A	N/A	N/A	N/A	N/A	N/A	N/A	N/A	N/A	C04577	81416-72-0	ko00590,ko01100
138	11,12-EET	11,12-EET[(±)11,12-epoxy-5Z,8Z,14Z-eicosatrienoic acid]	ARA	319.3	179	320.24	Negative	[M-H]-	C20H32O3	N/A	N/A	N/A	N/A	N/A	N/A	N/A	N/A	N/A	C14770	81276-02-0	ko00590,ko01100
139	11-keto-TXB2	11-keto-TXB2[9S,15S-Dihydroxy-11-Oxo-Thromboxa-5Z,13E-Dien-1-Oic Acid]	ARA	367.3	161.1	368.22	Negative	[M-H]-	C20H32O6	N/A	N/A	N/A	N/A	N/A	N/A	N/A	N/A	N/A	C05964	67910-12-7	ko00590,ko01100
140	D-γ-LA	DGLA[Dihomo-γ-Linolenic Acid]	DGLA	305.2	287.2	306.5	Negative	[M-H]-	C20H34O2	N/A	N/A	N/A	N/A	N/A	N/A	N/A	N/A	N/A	C03242	1783-84-2	ko00591,ko01040,ko01100
141	5-HETrE	5-HETrE[5S-hydroxy-6E,8Z,11Z-eicosatrienoic acid]	MA	321.1	114.9	322.25	Negative	[M-H]-	C20H34O3	N/A	N/A	N/A	N/A	N/A	N/A	N/A	N/A	N/A	-	195061-94-0	-
