# Supplementary material for: Targeted Metabolomics Resolves Amino Acid and Lipid Specialization Between Pileus and Stipe in Artificially Cultivated Termitomyces upsilocystidiatus
Source: Life (Basel). 2026 May 13;16(5):812. doi: 10.3390/life16050812 (PMC13208876; doi:10.3390/life16050812)
Supplement: Supplementary file 1 [file life-16-00812-s001.zip › Table S8.xlsx]

## Sheet: Table S8
No	Index	Compounds	Class	St1	St2	St3	Disc1	Disc2	Disc3	VIP	P-value	FDR	Fold_Change	Log2FC	Type
1	11-HEDE	11-HEDE[(+/-)11-Hydroxy-12E,14Z-Eicosadienoic Acid]	-	0.00483971	0.00443059	0.00460343	0.018182976599999998	0.017003	0.0163168	1.090724657553223	0.0012446649320404205	0.007882877902922662	0.26937825068417875	-1.8922947210609484	down
2	9,10-EpOME	9,10-EpOME[(±)9,10-epoxy-12Z-octadecenoic acid]	LA	0.06535	0.0639781	0.0583787	0.285648	0.286836	0.258403	1.0895809810631223	0.0011809582464900861	0.007882877902922662	0.22591153458568622	-2.146170161187193	down
3	tetranor-PGFM	tetranor-PGFM[tetranor-PGFM]	ARA	0.545042	0.399388	0.457801	9.59531	10.0468	9.01247	1.091091862741187	8.887046529793372e-4	0.007882877902922662	0.048935681557469426	-4.352969396704667	down
4	12(13)-DiHOME	(±)12(13)-DiHOME[12,13-dihydroxy-9Z-octadecenoic acid]	LA	0.0124313	0.0112043	0.010948238700000001	3.6120947999999995	3.7903915999999995	3.09445	1.0855777352123144	0.0035623075961619278	0.013381303551189978	0.0032946603740746936	-8.245654530169775	down
5	12,13-EpOME	12,13-EpOME[(±)12(13)epoxy-9Z-octadecenoic acid]	LA	0.07318012730000001	0.0661997	0.061341976500000006	2.5536	2.87187	2.31439	1.0838615195435377	0.004089195063226751	0.013381303551189978	0.025933512949633065	-5.269038543100063	down
6	13(S)-HODE	13(S)-HODE[13S-hydroxy-9Z,11E-octadecadienoic acid]	LA	0.680406	0.605713	0.657187	6.27304	6.90014	5.59161	1.0833136607682716	0.004400919164097567	0.013381303551189978	0.1035613150292826	-3.2714429049714315	down
7	trans-EKODE-(E)-Ib	trans-EKODE-(E)-Ib[9-oxo-11-(3-pentyl-2-oxiranyl)-10E-undecenoic acid]	LA	0.10806705800000001	0.0832325	0.0903249	0.279146	0.291351	0.22967976699999998	1.0679899993891544	0.005708446730382952	0.014446567275703865	0.35195304305416725	-1.506545134978954	down
8	9,10-DiHOME	9,10-DiHOME[(±)9,10-dihydroxy-12Z-octadecenoic acid]	LA	0.0112483	0.010289	0.0111964	0.204528	0.21269102199999998	0.174587	1.0851384845502858	0.0038201489594204933	0.013381303551189978	0.05531146213217194	-4.176277710260162	down
9	15-HEDE	15-HEDE[(+/-)-15-Hydroxy-11Z,13E-Eicosadienoic Acid]	-	0.006723592759999999	0.00601555	0.005720058710000001	0.0323756	0.0323929	0.0293885	1.09064	7.08428272547717e-4	0.007882877902922662	0.19604708684472086	-2.3507278905533906	down
10	9-HOTrE	9-HOTrE[9S-hydroxy-10E,12Z,15Z-octadecatrienoic acid]	ALA	0.043718502199999995	0.0395044	0.047679794500000004	0.10047961300000001	0.08980659029999999	0.0794828	1.0562785118581048	0.009093500915051813	0.015660858450755787	0.48524006959885485	-1.0432294062906817	down
11	9(S)-HpOTrE	9(S)-HpOTrE[9S-hydroperoxy-10E,12Z,15Z-octadecatrienoic acid]	ALA	0.11600146800000001	0.09437605560000001	0.10346624300000001	0.32424311899999997	0.32902	0.25788840399999996	1.066372389511995	0.009095941047902008	0.015660858450755787	0.34444737131444153	-1.5376445268892485	down
12	13-HOTrE	13-HOTrE[13S-hydroxy-9Z,11E,15Z-octadecatrienoic acid]	ALA	0.22548702899999998	0.175057	0.20494178100000002	0.815326	0.856839	0.764731	1.0894936519635707	2.1541230482430531e-4	0.007882877902922662	0.24846590374736946	-2.008880206357599	down
13	LA	LA[Linoleic Acid]	LA	258.292	267.229	243.514	761.473	735.115	591.698	1.0636767700919363	0.012945343968129921	0.018920118107266806	0.3682613391130147	-1.441198147005032	down
14	9-HODE	(±)9-HODE[(±)-9-hydroxy-10E,12Z-octadecadienoic acid]	LA	0.65836	0.598818	0.63226	4.28873	4.63123	3.82246	1.0842377311067286	0.004008865064972262	0.013381303551189978	0.14827935460028333	-2.7536103540686745	down
15	20-COOH-LTB4	20-COOH-LTB4[5S,12R-dihydroxy-6Z,8E,10E,14Z-eicosatetraene-1,20-dioic acid]	ARA	0	0	0	0.0235685	0.023013992400000002	0.0172298	1.0748220832172504	0.00895770014729867	0.015660858450755787	0	-Inf	down
16	TXB1	TXB1[9S,11,15S-trihydroxy-thrombox-13E-enoic acid]	DGLA	0.0939946	0.0897069	0.075114	0	0	0	1.0816788543062343	0.004358967061282304	0.013381303551189978	Inf	Inf	up
17	EPA	EPA[Eicosapentaenoic Acid]	EPA	0	0	0	0.08449541279999999	0.0785148	0.107744	1.0724472054475531	0.009617208708483217	0.015660858450755787	0	-Inf	down
18	2,3-dinor-8-iso-PGF2α	2,3-dinor-8-iso-PGF2α[2,3-Dinor-8-Epi-Prostaglandin F2alpha]	ARA	0.0645874	0.0532812	0.0667608	0	0	0	1.0799600847519901	0.004577814372775519	0.013381303551189978	Inf	Inf	up
19	8(9)-DiHETE	(±)8(9)-DiHETE[(+/-)-8,9-dihydroxy-5Z,11Z,14Z,17Z-eicosatetraenoic acid]	EPA	0	0	0	0.00257263	0.00334316	0.0024505	1.0703106506025297	0.009891068495214182	0.015660858450755787	0	-Inf	down
20	9-HETE	(±)9-HETE[(±)-9-hydroxy-5Z,7E,11Z,14Z-eicosatetraenoic acid]	ARA	0.00033221390099999996	0.000504759	0.000446158	0	0	0	1.0730930944234087	0.013738706784120943	0.019335957696170216	Inf	Inf	up
21	6keto-PGF1α	6-keto-PGF1α[6 keto-PGF1α[6-oxo-9α,11α,15S-trihydroxy-prost-13E-en-1-oic acid]	ARA	0	0	0	0.0181099	0.0163076	0.017966	1.0916293968855317	0.0010950475907841079	0.007882877902922662	0	-Inf	down
22	5-oxoETE	5-oxoETE[5-oxo-6E,8Z,11Z,14Z-eicosatetraenoic acid]	ARA	0.000676231	0.0007573969199999999	0.00057137	0	0	0	1.0809217601139876	0.006428718119437627	0.014446567275703865	Inf	Inf	up
23	5(S),12(S)-DiHETE	5(S),12(S)-DiHETE[5S,12S-dihydroxy-6E,8Z,10E,14Z-eicosatetraenoic acid]	ARA	0	0	0	0.026766717599999997	0.0339551	0.026672877200000004	1.0770285275696814	0.006785099129540017	0.014446567275703865	0	-Inf	down
24	16-HDHA	(±)16-HDHA/HDoHE[(+/-)-16-Hydroxy-4Z,7Z,10Z,13Z,17E,19Z-Docosahexaenoic Acid]	DHA	0.00142595	0.0020189	0.00194389	0	0	0	1.0784687632777594	0.010598993801958594	0.016110470578977062	Inf	Inf	up
25	12-HETE	(±)12-HETE[(±)12-hydroxy-5Z,8Z,10E,14Z-eicosatetraenoic acid]	ARA	0	0	0	0.0006689908259999999	0.000630793	0.000848831	1.0743396938014154	0.008695101980753009	0.015660858450755787	0	-Inf	down
26	11(S)-HETE	11(S)-HETE[11S-hydroxy-5Z,8Z,12E,14Z-eicosatetraenoic acid]	ARA	0	0	0	0.00033396432200000003	0.00029901575899999997	0.00039656865599999996	1.0787660301642408	0.006843110814807094	0.014446567275703865	0	-Inf	down
